# Supplementary material for: How to reach haze control targets by air pollutants emission reduction in the Beijing-Tianjin-Hebei region of China?
Source: PLoS One. 2017 Mar 10;12(3):e0173612. doi: 10.1371/journal.pone.0173612 (PMC5345839; doi:10.1371/journal.pone.0173612)
Supplement: S1 Table — (XLSX) [file pone.0173612.s001.xlsx]

## Sheet: Sheet2
		S1Table. PM2.5 and air pollutants emission data of 14 regions in Beijing-Tianjin-Hebei region(18/01/2013-30/06/2013)
			Pm2.5 concentration	Emission amounts
id	day	time		SO2	NOx	Smoke and Dust	wind
1	1	2013-01-18	349.429	214.717	327.342	91.0182	2			id	Region
1	2	2013-01-19	190.832	159.05	210.146	67.4209	2			1	Urban Beijing
1	3	2013-01-20	76.7702	159.05	210.146	67.4209	2			2	Suburban Beijing
1	4	2013-01-21	117.397	214.717	218.228	91.0182	2			3	Tianjin
1	5	2013-01-22	142.31	214.717	245.507	91.0182	2			4	Baoding
1	6	2013-01-23	320.417	214.717	218.228	91.0182	4			5	Langfang
1	7	2013-01-24	33.3452	214.717	272.785	91.0182	3			6	Zhangjiakou
1	8	2013-01-25	55.5404	214.717	327.342	91.0182	2			7	Tangshan
1	9	2013-01-26	131.027	159.05	210.146	67.4209	2			8	Chengde
1	10	2013-01-27	245.274	159.05	210.146	67.4209	2			9	Shijiazhuang
1	11	2013-01-28	342.065	214.717	218.228	91.0182	2			10	Qinhuangdao
1	12	2013-01-29	358.544	214.717	250.962	91.0182	2			11	Cangzhou
1	13	2013-01-30	240.901	214.717	245.507	91.0182	2			12	Hengshui
1	14	2013-01-31	146.12	214.717	245.507	91.0182	3			13	Xingtai
1	15	2013-02-01	33.72	209.435	346.5	96.172	3			14	Handan
1	16	2013-02-02	35.2857	155.137	205.334	71.2385	2
1	17	2013-02-03	162.88	155.137	205.334	71.2385	3
1	18	2013-02-04	45.8896	209.435	277.2	96.172	3
1	19	2013-02-05	76.4881	209.435	277.2	96.172	2
1	20	2013-02-06	61.4571	209.435	277.2	96.172	6
1	21	2013-02-07	9.73913	209.435	277.2	96.172	3
1	22	2013-02-08	49.8385	209.435	277.2	96.172	2
1	23	2013-02-09	170.488	145.441	66.3794	66.7861	2
1	24	2013-02-10	79.9048	145.441	66.3794	66.7861	2
1	25	2013-02-11	62.0952	145.441	66.3794	66.7861	2
1	26	2013-02-12	114.556	145.441	66.3794	66.7861	3
1	27	2013-02-13	256.143	145.441	66.3794	66.7861	2
1	28	2013-02-14	87.0441	145.441	66.3794	66.7861	2
1	29	2013-02-15	40.7298	209.435	95.5863	96.172	2
1	30	2013-02-16	103.345	209.435	277.2	96.172	2
1	31	2013-02-17	103.262	209.435	162.497	96.172	4
1	32	2013-02-18	19.5655	209.435	172.055	96.172	3
1	33	2013-02-19	22.4762	209.435	181.614	96.172	2
1	34	2013-02-20	73.9524	209.435	191.173	96.172	2
1	35	2013-02-21	162.008	209.435	200.731	96.172	2
1	36	2013-02-22	64.5417	209.435	363.228	96.172	2
1	37	2013-02-23	109.479	155.137	205.334	71.2385	2
1	38	2013-02-24	268.558	155.137	205.334	71.2385	2
1	39	2013-02-25	141.996	209.435	315.435	96.172	2
1	40	2013-02-26	178.304	209.435	286.759	96.172	2
1	41	2013-02-27	221.113	209.435	363.228	96.172	2
1	42	2013-02-28	234.167	209.435	372.787	96.172	6
1	43	2013-03-01	7.67262	199.404	581.775	87.3058	3
1	44	2013-03-02	30.6071	147.706	208.29	64.671	2
1	45	2013-03-03	89.0669	147.706	208.29	64.671	2
1	46	2013-03-04	22.7767	138.475	195.272	60.629	2
1	47	2013-03-05	140.459	199.404	281.191	87.3058	2
1	48	2013-03-06	204.256	199.404	281.191	87.3058	2
1	49	2013-03-07	253.281	199.404	281.191	87.3058	2
1	50	2013-03-08	199.037	199.404	281.191	87.3058	3
1	51	2013-03-09	58.5277	147.706	208.29	64.671	5
1	52	2013-03-10	37.1051	147.706	208.29	64.671	2
1	53	2013-03-11	122.909	199.404	281.191	87.3058	2
1	54	2013-03-12	127.944	199.404	281.191	87.3058	3
1	55	2013-03-13	20.3051	199.404	281.191	87.3058	2
1	56	2013-03-14	95	199.404	281.191	87.3058	2
1	57	2013-03-15	204.011	199.404	281.191	87.3058	2
1	58	2013-03-16	239.495	75.8419	163.924	61.8308	2
1	59	2013-03-17	276.086	75.8419	163.924	61.8308	2
1	60	2013-03-18	90.274	102.387	221.298	83.4716	3
1	61	2013-03-19	13.8333	102.387	221.298	83.4716	2
1	62	2013-03-20	35.5921	102.387	221.298	83.4716	2
1	63	2013-03-21	128.87	102.387	221.298	83.4716	3
1	64	2013-03-22	95.9627	102.387	221.298	83.4716	3
1	65	2013-03-23	53.381	75.8419	163.924	61.8308	5
1	66	2013-03-24	11.3992	75.8419	163.924	61.8308	2
1	67	2013-03-25	118.368	102.387	221.298	83.4716	2
1	68	2013-03-26	171.04	102.387	221.298	83.4716	2
1	69	2013-03-27	95.9613	102.387	221.298	83.4716	4
1	70	2013-03-28	26.0177	102.387	221.298	83.4716	2
1	71	2013-03-29	78.9524	102.387	221.298	83.4716	2
1	72	2013-03-30	77.273	75.8419	163.924	61.8308	2
1	73	2013-03-31	175.024	75.8419	163.924	61.8308	3
1	74	2013-04-01	59.7293	111.197	223.357	84.7489	4
1	75	2013-04-02	97.3469	111.197	223.357	84.7489	2
1	76	2013-04-03	122.781	111.197	223.357	84.7489	2
1	77	2013-04-04	65.9638	77.2202	155.109	58.8534	2
1	78	2013-04-05	62.0035	77.2202	155.109	58.8534	3
1	79	2013-04-06	11.9065	77.2202	155.109	58.8534	2
1	80	2013-04-07	78.0449	111.197	223.357	84.7489	2
1	81	2013-04-08	29.3065	111.197	223.357	84.7489	6
1	82	2013-04-09	13.324	111.197	223.357	84.7489	5
1	83	2013-04-10	12.8442	111.197	223.357	84.7489	3
1	84	2013-04-11	21.8987	111.197	223.357	84.7489	3
1	85	2013-04-12	55.0613	111.197	223.357	84.7489	2
1	86	2013-04-13	73.1872	82.3682	165.449	62.7769	5
1	87	2013-04-14	29.7175	82.3682	165.449	62.7769	2
1	88	2013-04-15	81.8145	111.197	223.357	84.7489	4
1	89	2013-04-16	57.3225	111.197	223.357	84.7489	3
1	90	2013-04-17	47.0375	111.197	223.357	84.7489	4
1	91	2013-04-18	11.2636	111.197	223.357	84.7489	3
1	92	2013-04-19	44.7464	111.197	223.357	84.7489	2
1	93	2013-04-20	70.7105	82.3682	165.449	62.7769	2
1	94	2013-04-21	122.827	82.3682	165.449	62.7769	2
1	95	2013-04-22	154.811	111.197	223.357	84.7489	3
1	96	2013-04-23	176.161	111.197	223.357	84.7489	2
1	97	2013-04-24	99.6576	111.197	223.357	84.7489	4
1	98	2013-04-25	12.1731	111.197	223.357	84.7489	3
1	99	2013-04-26	64.4707	111.197	223.357	84.7489	2
1	100	2013-04-27	62.8658	111.197	223.357	84.7489	2
1	101	2013-04-28	71.7559	111.197	223.357	84.7489	2
1	102	2013-04-29	18.2114	77.2202	155.109	58.8534	4
1	103	2013-04-30	25.5901	77.2202	155.109	58.8534	3
1	104	2013-05-01	37.1347	68.9401	151.725	58.4261	2
1	105	2013-05-02	75.1167	99.2738	218.484	84.1336	3
1	106	2013-05-03	59.8274	99.2738	218.484	84.1336	2
1	107	2013-05-04	91.3812	73.5362	161.84	62.3212	2
1	108	2013-05-05	177.071	73.5362	161.84	62.3212	2
1	109	2013-05-06	214.076	99.2738	218.484	84.1336	2
1	110	2013-05-07	154.709	99.2738	218.484	84.1336	3
1	111	2013-05-08	140.651	99.2738	218.484	84.1336	3
1	112	2013-05-09	49.2786	99.2738	218.484	84.1336	3
1	113	2013-05-10	49.6667	99.2738	218.484	84.1336	3
1	114	2013-05-11	42.2141	73.5362	161.84	62.3212	3
1	115	2013-05-12	32.8461	73.5362	161.84	62.3212	2
1	116	2013-05-13	87.7087	99.2738	218.484	84.1336	3
1	117	2013-05-14	49.5086	99.2738	218.484	84.1336	3
1	118	2013-05-15	60.0018	99.2738	218.484	84.1336	2
1	119	2013-05-16	53.3868	99.2738	218.484	84.1336	2
1	120	2013-05-17	108.722	99.2738	218.484	84.1336	2
1	121	2013-05-18	125.024	73.5362	161.84	62.3212	3
1	122	2013-05-19	49.8337	73.5362	161.84	62.3212	4
1	123	2013-05-20	38.3558	99.2738	218.484	84.1336	2
1	124	2013-05-21	101.992	99.2738	218.484	84.1336	2
1	125	2013-05-22	68.5238	99.2738	218.484	84.1336	3
1	126	2013-05-23	97.3919	99.2738	218.484	84.1336	3
1	127	2013-05-24	108.693	99.2738	218.484	84.1336	2
1	128	2013-05-25	62.0077	73.5362	161.84	62.3212	2
1	129	2013-05-26	103.285	73.5362	161.84	62.3212	2
1	130	2013-05-27	68.6589	99.2738	218.484	84.1336	2
1	131	2013-05-28	74.5595	99.2738	218.484	84.1336	3
1	132	2013-05-29	17.1454	99.2738	218.484	84.1336	2
1	133	2013-05-30	60.3941	99.2738	218.484	84.1336	4
1	134	2013-05-31	99.8357	99.2738	218.484	84.1336	2
1	135	2013-06-01	76.7262	73.5362	161.84	62.3212	2
1	136	2013-06-02	167.666	73.5362	161.84	62.3212	2
1	137	2013-06-03	138.195	99.2738	218.484	84.1336	2
1	138	2013-06-04	135.092	99.2738	218.484	84.1336	2
1	139	2013-06-05	131.743	99.2738	218.484	84.1336	2
1	140	2013-06-06	146.68	99.2738	218.484	84.1336	2
1	141	2013-06-07	139.421	99.2738	218.484	84.1336	2
1	142	2013-06-08	168.029	99.2738	218.484	84.1336	2
1	143	2013-06-09	59.0076	99.2738	218.484	84.1336	2
1	144	2013-06-10	22.0083	68.9401	151.725	58.4261	2
1	145	2013-06-11	53.6142	68.9401	151.725	58.4261	2
1	146	2013-06-12	55.6261	68.9401	151.725	58.4261	3
1	147	2013-06-13	103.18	99.2738	218.484	84.1336	3
1	148	2013-06-14	106.522	99.2738	218.484	84.1336	3
1	149	2013-06-15	124.868	73.5362	161.84	62.3212	2
1	150	2013-06-16	170.257	73.5362	161.84	62.3212	2
1	151	2013-06-17	48.1806	99.2738	218.484	84.1336	2
1	152	2013-06-18	44.3787	99.2738	218.484	84.1336	2
1	153	2013-06-19	49.092	99.2738	218.484	84.1336	2
1	154	2013-06-20	64.6653	99.2738	218.484	84.1336	2
1	155	2013-06-21	49.9625	99.2738	218.484	84.1336	2
1	156	2013-06-22	51.3223	73.5362	161.84	62.3212	3
1	157	2013-06-23	55.1561	73.5362	161.84	62.3212	2
1	158	2013-06-24	99.3888	99.2738	218.484	84.1336	2
1	159	2013-06-25	121.261	99.2738	218.484	84.1336	2
1	160	2013-06-26	160.592	99.2738	218.484	84.1336	2
1	161	2013-06-27	106.815	99.2738	218.484	84.1336	2
1	162	2013-06-28	317.325	99.2738	218.484	84.1336	2
1	163	2013-06-29	105.541	73.5362	161.84	62.3212	2
1	164	2013-06-30	213.488	73.5362	161.84	62.3212	2
2	1	2013-01-18	149.098	216.829	330.562	91.9135	2
2	2	2013-01-19	168.182	160.614	212.213	68.0841	2
2	3	2013-01-20	108.631	160.614	212.213	68.0841	2
2	4	2013-01-21	98.9509	216.829	220.375	91.9135	2
2	5	2013-01-22	113.08	216.829	247.922	91.9135	2
2	6	2013-01-23	280.831	216.829	220.375	91.9135	4
2	7	2013-01-24	13.9683	216.829	275.469	91.9135	3
2	8	2013-01-25	44.8068	216.829	330.562	91.9135	2
2	9	2013-01-26	109.708	160.614	212.213	68.0841	2
2	10	2013-01-27	208.993	160.614	212.213	68.0841	2
2	11	2013-01-28	299.747	216.829	220.375	91.9135	2
2	12	2013-01-29	376.06	216.829	253.431	91.9135	2
2	13	2013-01-30	261.421	216.829	247.922	91.9135	2
2	14	2013-01-31	149.405	216.829	247.922	91.9135	3
2	15	2013-02-01	38.1313	211.496	349.909	97.118	3
2	16	2013-02-02	49.8583	156.663	207.353	71.9393	2
2	17	2013-02-03	137.02	156.663	207.353	71.9393	3
2	18	2013-02-04	45.915	211.496	279.927	97.118	3
2	19	2013-02-05	89.0104	211.496	279.927	97.118	2
2	20	2013-02-06	69.7875	211.496	279.927	97.118	6
2	21	2013-02-07	8.95652	211.496	279.927	97.118	3
2	22	2013-02-08	34.2283	211.496	279.927	97.118	2
2	23	2013-02-09	110.407	146.872	67.0323	67.4431	2
2	24	2013-02-10	40.1146	146.872	67.0323	67.4431	2
2	25	2013-02-11	49.8437	146.872	67.0323	67.4431	2
2	26	2013-02-12	90.7708	146.872	67.0323	67.4431	3
2	27	2013-02-13	213.548	146.872	67.0323	67.4431	2
2	28	2013-02-14	55.2527	146.872	67.0323	67.4431	2
2	29	2013-02-15	33.1039	211.496	96.5265	97.118	2
2	30	2013-02-16	105.496	211.496	279.927	97.118	2
2	31	2013-02-17	107.76	211.496	164.095	97.118	4
2	32	2013-02-18	16.2917	211.496	173.748	97.118	3
2	33	2013-02-19	21.131	211.496	183.4	97.118	2
2	34	2013-02-20	55.2646	211.496	193.053	97.118	2
2	35	2013-02-21	135.741	211.496	202.706	97.118	2
2	36	2013-02-22	64.517	211.496	366.801	97.118	2
2	37	2013-02-23	56.2174	156.663	207.353	71.9393	2
2	38	2013-02-24	181.604	156.663	207.353	71.9393	2
2	39	2013-02-25	176.045	211.496	318.538	97.118	2
2	40	2013-02-26	169.157	211.496	289.58	97.118	2
2	41	2013-02-27	121.722	211.496	366.801	97.118	2
2	42	2013-02-28	187.354	211.496	376.454	97.118	6
2	43	2013-03-01	6.77083	201.365	587.497	88.1646	3
2	44	2013-03-02	32.3111	149.159	210.339	65.3071	2
2	45	2013-03-03	57.3451	149.159	210.339	65.3071	2
2	46	2013-03-04	19.318	139.837	197.192	61.2254	2
2	47	2013-03-05	108.348	201.365	283.957	88.1646	2
2	48	2013-03-06	196.968	201.365	283.957	88.1646	2
2	49	2013-03-07	196.207	201.365	283.957	88.1646	2
2	50	2013-03-08	172.054	201.365	283.957	88.1646	3
2	51	2013-03-09	65.678	149.159	210.339	65.3071	5
2	52	2013-03-10	38.3631	149.159	210.339	65.3071	2
2	53	2013-03-11	121.582	201.365	283.957	88.1646	2
2	54	2013-03-12	124.583	201.365	283.957	88.1646	3
2	55	2013-03-13	12.5272	201.365	283.957	88.1646	2
2	56	2013-03-14	105.598	201.365	283.957	88.1646	2
2	57	2013-03-15	206.235	201.365	283.957	88.1646	2
2	58	2013-03-16	234.249	76.5879	165.537	62.439	2
2	59	2013-03-17	288.525	76.5879	165.537	62.439	2
2	60	2013-03-18	82.3409	103.394	223.475	84.2926	3
2	61	2013-03-19	8.25	103.394	223.475	84.2926	2
2	62	2013-03-20	32.6184	103.394	223.475	84.2926	2
2	63	2013-03-21	128.227	103.394	223.475	84.2926	3
2	64	2013-03-22	95.9348	103.394	223.475	84.2926	3
2	65	2013-03-23	53.1458	76.5879	165.537	62.439	5
2	66	2013-03-24	11.9205	76.5879	165.537	62.439	2
2	67	2013-03-25	136.603	103.394	223.475	84.2926	2
2	68	2013-03-26	174.646	103.394	223.475	84.2926	2
2	69	2013-03-27	116.143	103.394	223.475	84.2926	4
2	70	2013-03-28	16.8	103.394	223.475	84.2926	2
2	71	2013-03-29	67.4281	103.394	223.475	84.2926	2
2	72	2013-03-30	81.375	76.5879	165.537	62.439	2
2	73	2013-03-31	148.927	76.5879	165.537	62.439	3
2	74	2013-04-01	87.1281	112.291	225.554	85.5825	4
2	75	2013-04-02	73.6191	112.291	225.554	85.5825	2
2	76	2013-04-03	112.435	112.291	225.554	85.5825	2
2	77	2013-04-04	58.5625	77.9798	156.634	59.4323	2
2	78	2013-04-05	51.3696	77.9798	156.634	59.4323	3
2	79	2013-04-06	13.4882	77.9798	156.634	59.4323	2
2	80	2013-04-07	69.4649	112.291	225.554	85.5825	2
2	81	2013-04-08	19.5806	112.291	225.554	85.5825	6
2	82	2013-04-09	11.0833	112.291	225.554	85.5825	5
2	83	2013-04-10	10.7901	112.291	225.554	85.5825	3
2	84	2013-04-11	12.2681	112.291	225.554	85.5825	3
2	85	2013-04-12	43.2624	112.291	225.554	85.5825	2
2	86	2013-04-13	46.038	83.1785	167.077	63.3944	5
2	87	2013-04-14	26.3429	83.1785	167.077	63.3944	2
2	88	2013-04-15	70.7528	112.291	225.554	85.5825	4
2	89	2013-04-16	50.4896	112.291	225.554	85.5825	3
2	90	2013-04-17	47.8478	112.291	225.554	85.5825	4
2	91	2013-04-18	8.46739	112.291	225.554	85.5825	3
2	92	2013-04-19	42.1386	112.291	225.554	85.5825	2
2	93	2013-04-20	73.3277	83.1785	167.077	63.3944	2
2	94	2013-04-21	110.182	83.1785	167.077	63.3944	2
2	95	2013-04-22	158.265	112.291	225.554	85.5825	3
2	96	2013-04-23	174.129	112.291	225.554	85.5825	2
2	97	2013-04-24	68.9196	112.291	225.554	85.5825	4
2	98	2013-04-25	9.61368	112.291	225.554	85.5825	3
2	99	2013-04-26	47.913	112.291	225.554	85.5825	2
2	100	2013-04-27	58.2337	112.291	225.554	85.5825	2
2	101	2013-04-28	79.4323	112.291	225.554	85.5825	2
2	102	2013-04-29	14.3676	77.9798	156.634	59.4323	4
2	103	2013-04-30	14.2332	77.9798	156.634	59.4323	3
2	104	2013-05-01	37.9278	69.6183	153.218	59.0008	2
2	105	2013-05-02	76.9535	100.25	220.633	84.9611	3
2	106	2013-05-03	62.3019	100.25	220.633	84.9611	2
2	107	2013-05-04	95.4483	74.2595	163.432	62.9342	2
2	108	2013-05-05	148.42	74.2595	163.432	62.9342	2
2	109	2013-05-06	216.53	100.25	220.633	84.9611	2
2	110	2013-05-07	153.771	100.25	220.633	84.9611	3
2	111	2013-05-08	154.756	100.25	220.633	84.9611	3
2	112	2013-05-09	50.6556	100.25	220.633	84.9611	3
2	113	2013-05-10	38.193	100.25	220.633	84.9611	3
2	114	2013-05-11	22.5362	74.2595	163.432	62.9342	3
2	115	2013-05-12	23.5	74.2595	163.432	62.9342	2
2	116	2013-05-13	76.1556	100.25	220.633	84.9611	3
2	117	2013-05-14	38.2857	100.25	220.633	84.9611	3
2	118	2013-05-15	50.258	100.25	220.633	84.9611	2
2	119	2013-05-16	51.0352	100.25	220.633	84.9611	2
2	120	2013-05-17	116.063	100.25	220.633	84.9611	2
2	121	2013-05-18	127.572	74.2595	163.432	62.9342	3
2	122	2013-05-19	48.3421	74.2595	163.432	62.9342	4
2	123	2013-05-20	31.5447	100.25	220.633	84.9611	2
2	124	2013-05-21	64.0411	100.25	220.633	84.9611	2
2	125	2013-05-22	69.4008	100.25	220.633	84.9611	3
2	126	2013-05-23	62.59	100.25	220.633	84.9611	3
2	127	2013-05-24	62.8826	100.25	220.633	84.9611	2
2	128	2013-05-25	52.1866	74.2595	163.432	62.9342	2
2	129	2013-05-26	88.6042	74.2595	163.432	62.9342	2
2	130	2013-05-27	42.9565	100.25	220.633	84.9611	2
2	131	2013-05-28	73.2987	100.25	220.633	84.9611	3
2	132	2013-05-29	13.8864	100.25	220.633	84.9611	2
2	133	2013-05-30	36.3426	100.25	220.633	84.9611	4
2	134	2013-05-31	89.4049	100.25	220.633	84.9611	2
2	135	2013-06-01	56.9316	74.2595	163.432	62.9342	2
2	136	2013-06-02	152.767	74.2595	163.432	62.9342	2
2	137	2013-06-03	114.14	100.25	220.633	84.9611	2
2	138	2013-06-04	113.594	100.25	220.633	84.9611	2
2	139	2013-06-05	113.562	100.25	220.633	84.9611	2
2	140	2013-06-06	101.521	100.25	220.633	84.9611	2
2	141	2013-06-07	117.65	100.25	220.633	84.9611	2
2	142	2013-06-08	126.599	100.25	220.633	84.9611	2
2	143	2013-06-09	42.6205	100.25	220.633	84.9611	2
2	144	2013-06-10	15.1681	69.6183	153.218	59.0008	2
2	145	2013-06-11	38.7757	69.6183	153.218	59.0008	2
2	146	2013-06-12	50.336	69.6183	153.218	59.0008	3
2	147	2013-06-13	86.3122	100.25	220.633	84.9611	3
2	148	2013-06-14	122.854	100.25	220.633	84.9611	3
2	149	2013-06-15	118.736	74.2595	163.432	62.9342	2
2	150	2013-06-16	151.722	74.2595	163.432	62.9342	2
2	151	2013-06-17	28.7778	100.25	220.633	84.9611	2
2	152	2013-06-18	39.1308	100.25	220.633	84.9611	2
2	153	2013-06-19	31.0672	100.25	220.633	84.9611	2
2	154	2013-06-20	32.4367	100.25	220.633	84.9611	2
2	155	2013-06-21	32.7907	100.25	220.633	84.9611	2
2	156	2013-06-22	31.7518	74.2595	163.432	62.9342	3
2	157	2013-06-23	24.2902	74.2595	163.432	62.9342	2
2	158	2013-06-24	104.102	100.25	220.633	84.9611	2
2	159	2013-06-25	57.6979	100.25	220.633	84.9611	2
2	160	2013-06-26	99.4282	100.25	220.633	84.9611	2
2	161	2013-06-27	35.8466	100.25	220.633	84.9611	2
2	162	2013-06-28	223.286	100.25	220.633	84.9611	2
2	163	2013-06-29	77.3625	74.2595	163.432	62.9342	2
2	164	2013-06-30	186.536	74.2595	163.432	62.9342	2
3	1	2013-01-18	260.279	843.256	1027.12	342.315	2
3	2	2013-01-19	225.92	624.634	736.827	221.566	3
3	3	2013-01-20	83.5938	624.634	736.827	205.566	2
3	4	2013-01-21	193.046	843.256	994.716	288.315	4
3	5	2013-01-22	205.578	843.256	994.716	299.115	2
3	6	2013-01-23	195.804	843.256	994.716	299.115	4
3	7	2013-01-24	106.486	843.256	962.316	223.515	3
3	8	2013-01-25	40.7655	843.256	994.716	299.115	2
3	9	2013-01-26	87.2287	624.634	736.827	221.566	2
3	10	2013-01-27	157.241	624.634	736.827	221.566	2
3	11	2013-01-28	238.286	843.256	994.716	299.115	2
3	12	2013-01-29	191.457	843.256	994.716	407.115	2
3	13	2013-01-30	211.209	843.256	994.716	299.115	2
3	14	2013-01-31	172.494	886.456	994.716	299.115	4
3	15	2013-02-01	53.5243	933.605	993.293	331.163	4
3	16	2013-02-02	68.7842	691.559	815.773	245.306	2
3	17	2013-02-03	78.8419	691.559	855.773	253.306	3
3	18	2013-02-04	52.3288	933.605	1101.29	320.363	4
3	19	2013-02-05	44.1196	933.605	1101.29	331.163	2
3	20	2013-02-06	111.562	890.406	1101.29	331.163	6
3	21	2013-02-07	15.9414	868.805	1101.29	331.163	4
3	22	2013-02-08	51.628	933.605	1101.29	331.163	2
3	23	2013-02-09	163.7	648.337	802.287	229.974	3
3	24	2013-02-10	214.163	648.337	689.787	229.974	2
3	25	2013-02-11	49.9519	648.337	764.787	229.974	2
3	26	2013-02-12	103.661	648.337	764.787	229.974	2
3	27	2013-02-13	175.361	648.337	839.787	267.474	2
3	28	2013-02-14	124.214	648.337	764.787	229.974	4
3	29	2013-02-15	51.9723	933.605	1101.29	331.163	2
3	30	2013-02-16	146.148	998.405	1101.29	331.163	2
3	31	2013-02-17	150.035	933.605	1101.29	331.163	4
3	32	2013-02-18	32.0509	933.605	1101.29	277.163	4
3	33	2013-02-19	33.4861	933.605	993.293	331.163	2
3	34	2013-02-20	95.1649	933.605	1101.29	331.163	2
3	35	2013-02-21	180.068	933.605	1101.29	331.163	3
3	36	2013-02-22	109.851	933.605	1101.29	331.163	3
3	37	2013-02-23	114.411	691.559	815.773	245.306	2
3	38	2013-02-24	149.958	691.559	895.773	245.306	3
3	39	2013-02-25	63.8874	933.605	1101.29	331.163	2
3	40	2013-02-26	175.737	933.605	1101.29	331.163	2
3	41	2013-02-27	308.787	933.605	1101.29	331.163	2
3	42	2013-02-28	245.822	933.605	1101.29	331.163	6
3	43	2013-03-01	18.4815	821.556	999.205	301.868	4
3	44	2013-03-02	56.3525	632.554	740.152	223.606	3
3	45	2013-03-03	124.03	632.554	740.152	223.606	2
3	46	2013-03-04	66.8383	593.02	686.393	209.63	3
3	47	2013-03-05	136.922	853.948	1053.21	301.868	2
3	48	2013-03-06	189.677	886.348	999.205	301.868	2
3	49	2013-03-07	263.181	853.948	999.205	301.868	2
3	50	2013-03-08	179.829	853.948	999.205	301.868	4
3	51	2013-03-09	76.5404	632.554	716.152	223.606	5
3	52	2013-03-10	33.1302	632.554	740.152	223.606	2
3	53	2013-03-11	76.0465	853.948	999.205	301.868	3
3	54	2013-03-12	85.9621	853.948	999.205	301.868	5
3	55	2013-03-13	30.1442	810.748	956.005	301.868	3
3	56	2013-03-14	55.8095	853.948	999.205	301.868	2
3	57	2013-03-15	111.423	853.948	1031.61	301.868	3
3	58	2013-03-16	162.643	387.038	637.07	160.391	2
3	59	2013-03-17	199.818	419.038	661.07	160.391	3
3	60	2013-03-18	172.017	457.701	860.045	216.528	4
3	61	2013-03-19	38.8333	522.501	827.645	216.528	4
3	62	2013-03-20	43.6199	522.501	838.445	216.528	4
3	63	2013-03-21	89.95	522.501	860.045	216.528	4
3	64	2013-03-22	71.3167	522.501	860.045	216.528	4
3	65	2013-03-23	55.8833	387.038	637.07	160.391	5
3	66	2013-03-24	38.6353	387.038	637.07	160.391	4
3	67	2013-03-25	63.5111	522.501	860.045	216.528	2
3	68	2013-03-26	83.3918	554.901	870.845	216.528	4
3	69	2013-03-27	96.2013	522.501	860.045	216.528	5
3	70	2013-03-28	45.7554	522.501	860.045	216.528	3
3	71	2013-03-29	62.2793	522.501	860.045	216.528	3
3	72	2013-03-30	50.3418	411.038	637.07	160.391	2
3	73	2013-03-31	119.827	387.038	637.07	160.391	4
3	74	2013-04-01	111.665	539.918	888.713	223.745	4
3	75	2013-04-02	79.1148	539.918	888.713	223.745	3
3	76	2013-04-03	79.9514	539.918	888.713	223.745	4
3	77	2013-04-04	65.8611	374.943	617.162	155.379	4
3	78	2013-04-05	89.1	374.943	617.162	155.379	5
3	79	2013-04-06	34.3885	374.943	617.162	102.879	3
3	80	2013-04-07	68.4019	539.918	888.713	223.745	2
3	81	2013-04-08	46.0997	539.918	888.713	223.745	5
3	82	2013-04-09	25.6329	539.918	888.713	223.745	4
3	83	2013-04-10	24.0237	539.918	888.713	148.145	4
3	84	2013-04-11	38.1923	539.918	888.713	223.745	3
3	85	2013-04-12	81.6798	539.918	888.713	223.745	4
3	86	2013-04-13	106.336	399.939	658.306	206.4	5
3	87	2013-04-14	41.6269	399.939	658.306	165.737	3
3	88	2013-04-15	51.6974	539.918	888.713	223.745	4
3	89	2013-04-16	51.7218	539.918	888.713	223.745	4
3	90	2013-04-17	43.3597	539.918	888.713	223.745	5
3	91	2013-04-18	32.9013	539.918	888.713	158.945	5
3	92	2013-04-19	38.9795	539.918	888.713	223.745	2
3	93	2013-04-20	70.8736	399.939	658.306	165.737	2
3	94	2013-04-21	89.2945	399.939	658.306	165.737	3
3	95	2013-04-22	114.925	539.918	888.713	299.345	2
3	96	2013-04-23	133.136	539.918	888.713	223.745	3
3	97	2013-04-24	173.949	539.918	888.713	310.145	4
3	98	2013-04-25	34.9639	539.918	888.713	223.745	4
3	99	2013-04-26	76.7969	539.918	888.713	223.745	4
3	100	2013-04-27	54.1275	539.918	888.713	223.745	4
3	101	2013-04-28	71.6415	539.918	888.713	223.745	4
3	102	2013-04-29	78.4309	374.943	617.162	155.379	4
3	103	2013-04-30	56.7714	374.943	617.162	155.379	3
3	104	2013-05-01	56.7341	374.943	597.254	150.367	2
3	105	2013-05-02	67.5929	539.918	860.045	216.528	2
3	106	2013-05-03	81.1696	539.918	860.045	216.528	3
3	107	2013-05-04	144.594	399.939	637.07	160.391	3
3	108	2013-05-05	196.515	399.939	637.07	160.391	3
3	109	2013-05-06	179.577	539.918	860.045	216.528	2
3	110	2013-05-07	172.547	539.918	860.045	216.528	2
3	111	2013-05-08	82.477	539.918	860.045	216.528	2
3	112	2013-05-09	47.6574	539.918	860.045	216.528	3
3	113	2013-05-10	84.2965	539.918	860.045	216.528	4
3	114	2013-05-11	71.4383	399.939	637.07	160.391	3
3	115	2013-05-12	62.6198	399.939	637.07	160.391	2
3	116	2013-05-13	118.177	539.918	860.045	216.528	4
3	117	2013-05-14	80.1488	539.918	860.045	216.528	4
3	118	2013-05-15	60.4476	539.918	860.045	216.528	2
3	119	2013-05-16	63.5619	539.918	860.045	216.528	4
3	120	2013-05-17	87.9155	539.918	860.045	216.528	2
3	121	2013-05-18	73.3065	399.939	637.07	160.391	3
3	122	2013-05-19	60.6537	399.939	637.07	160.391	4
3	123	2013-05-20	49.213	539.918	860.045	216.528	3
3	124	2013-05-21	106.004	539.918	860.045	216.528	4
3	125	2013-05-22	55.7482	539.918	860.045	216.528	3
3	126	2013-05-23	109.611	539.918	860.045	216.528	4
3	127	2013-05-24	139.915	539.918	860.045	216.528	4
3	128	2013-05-25	55.7098	399.939	637.07	160.391	3
3	129	2013-05-26	78.7007	399.939	637.07	160.391	4
3	130	2013-05-27	47.1035	539.918	860.045	216.528	4
3	131	2013-05-28	86.6528	539.918	860.045	216.528	4
3	132	2013-05-29	33.7259	539.918	860.045	216.528	4
3	133	2013-05-30	59.3576	539.918	860.045	216.528	3
3	134	2013-05-31	53.4224	539.918	860.045	216.528	4
3	135	2013-06-01	102.028	399.939	650.306	165.737	3
3	136	2013-06-02	123.083	399.939	650.306	165.737	4
3	137	2013-06-03	123.47	539.918	877.913	223.745	2
3	138	2013-06-04	97.5879	539.918	877.913	223.745	4
3	139	2013-06-05	77.0429	539.918	877.913	223.745	3
3	140	2013-06-06	105.366	539.918	877.913	223.745	3
3	141	2013-06-07	55.2519	539.918	877.913	223.745	2
3	142	2013-06-08	76.5438	539.918	877.913	223.745	3
3	143	2013-06-09	55.2752	539.918	877.913	223.745	3
3	144	2013-06-10	20.6352	374.943	609.662	155.379	4
3	145	2013-06-11	46.2293	374.943	609.662	155.379	2
3	146	2013-06-12	41.4201	374.943	609.662	155.379	2
3	147	2013-06-13	80.8634	539.918	877.913	223.745	2
3	148	2013-06-14	86.8732	539.918	877.913	223.745	2
3	149	2013-06-15	107.539	399.939	650.306	165.737	2
3	150	2013-06-16	185.747	399.939	650.306	165.737	4
3	151	2013-06-17	120.784	539.918	877.913	223.745	3
3	152	2013-06-18	124.885	539.918	877.913	223.745	2
3	153	2013-06-19	73.4839	539.918	877.913	223.745	2
3	154	2013-06-20	100.338	539.918	877.913	223.745	2
3	155	2013-06-21	83.4959	539.918	877.913	223.745	2
3	156	2013-06-22	94.6373	399.939	650.306	165.737	2
3	157	2013-06-23	121.689	399.939	650.306	165.737	2
3	158	2013-06-24	186.237	539.918	877.913	223.745	2
3	159	2013-06-25	161.735	539.918	877.913	223.745	4
3	160	2013-06-26	103.701	539.918	877.913	223.745	2
3	161	2013-06-27	141.743	539.918	877.913	223.745	2
3	162	2013-06-28	151.321	539.918	877.913	223.745	3
3	163	2013-06-29	85.5736	399.939	650.306	165.737	3
3	164	2013-06-30	88.4536	399.939	650.306	165.737	3
4	1	2013-01-18	355.55	428.907	559.486	393.563	2
4	2	2013-01-19	392.625	317.709	414.434	291.528	3
4	3	2013-01-20	108.174	317.709	414.434	291.528	2
4	4	2013-01-21	161.071	428.907	559.486	393.563	2
4	5	2013-01-22	332.867	428.907	559.486	393.563	2
4	6	2013-01-23	153.139	428.907	559.486	393.563	3
4	7	2013-01-24	234.938	428.907	559.486	393.563	3
4	8	2013-01-25	116.319	428.907	559.486	393.563	2
4	9	2013-01-26	121.013	317.709	414.434	291.528	2
4	10	2013-01-27	282.614	317.709	414.434	291.528	2
4	11	2013-01-28	251.062	428.907	559.486	393.563	2
4	12	2013-01-29	262.438	428.907	559.486	393.563	2
4	13	2013-01-30	170.748	428.907	559.486	393.563	2
4	14	2013-01-31	118.203	428.907	559.486	393.563	2
4	15	2013-02-01	116.06	474.862	619.431	435.73	2
4	16	2013-02-02	78.0056	351.75	458.838	322.763	2
4	17	2013-02-03	201.362	351.75	458.838	322.763	2
4	18	2013-02-04	117.904	474.862	619.431	435.73	2
4	19	2013-02-05	70.7402	474.862	619.431	435.73	2
4	20	2013-02-06	245.986	474.862	619.431	435.73	4
4	21	2013-02-07	41.5667	474.862	619.431	435.73	3
4	22	2013-02-08	100.152	474.862	619.431	435.73	2
4	23	2013-02-09	229.727	329.765	430.16	302.59	2
4	24	2013-02-10	228.873	329.765	430.16	302.59	2
4	25	2013-02-11	149.492	329.765	430.16	302.59	2
4	26	2013-02-12	139.049	329.765	430.16	302.59	2
4	27	2013-02-13	276.55	329.765	430.16	302.59	2
4	28	2013-02-14	170.232	329.765	430.16	302.59	2
4	29	2013-02-15	88.8854	474.862	619.431	435.73	2
4	30	2013-02-16	189.083	474.862	619.431	435.73	2
4	31	2013-02-17	236.052	474.862	619.431	435.73	3
4	32	2013-02-18	60.6036	474.862	619.431	435.73	2
4	33	2013-02-19	84.789	474.862	619.431	435.73	2
4	34	2013-02-20	164.142	474.862	619.431	435.73	2
4	35	2013-02-21	207.535	474.862	619.431	435.73	2
4	36	2013-02-22	182.645	474.862	619.431	435.73	2
4	37	2013-02-23	186.726	351.75	458.838	322.763	2
4	38	2013-02-24	351.367	351.75	458.838	322.763	2
4	39	2013-02-25	128.041	474.862	619.431	435.73	2
4	40	2013-02-26	218.158	474.862	619.431	435.73	2
4	41	2013-02-27	375.471	474.862	619.431	435.73	2
4	42	2013-02-28	300.634	474.862	619.431	435.73	5
4	43	2013-03-01	44.2872	434.395	563.475	397.779	2
4	44	2013-03-02	95.9899	321.774	417.389	294.651	2
4	45	2013-03-03	175.43	321.774	417.389	294.651	2
4	46	2013-03-04	48.9758	301.663	391.302	276.236	2
4	47	2013-03-05	171.434	434.395	563.475	397.779	2
4	48	2013-03-06	231.058	434.395	563.475	397.779	2
4	49	2013-03-07	212.521	434.395	563.475	397.779	2
4	50	2013-03-08	203.333	434.395	563.475	397.779	3
4	51	2013-03-09	88.9896	321.774	417.389	294.651	5
4	52	2013-03-10	58.6562	321.774	417.389	294.651	2
4	53	2013-03-11	118.687	434.395	563.475	397.779	2
4	54	2013-03-12	98.439	434.395	563.475	397.779	3
4	55	2013-03-13	85.9502	434.395	563.475	397.779	2
4	56	2013-03-14	89.5754	434.395	563.475	397.779	2
4	57	2013-03-15	172.54	434.395	563.475	397.779	2
4	58	2013-03-16	271.317	195.755	325.783	197.821	2
4	59	2013-03-17	308.363	195.755	325.783	197.821	2
4	60	2013-03-18	340.883	264.269	439.807	267.059	3
4	61	2013-03-19	154	264.269	439.807	267.059	3
4	62	2013-03-20	85.6316	264.269	439.807	267.059	2
4	63	2013-03-21	136.95	264.269	439.807	267.059	3
4	64	2013-03-22	108.105	264.269	439.807	267.059	3
4	65	2013-03-23	97.0348	195.755	325.783	197.821	4
4	66	2013-03-24	41.4423	195.755	325.783	197.821	2
4	67	2013-03-25	170.075	264.269	439.807	267.059	2
4	68	2013-03-26	111.467	264.269	439.807	267.059	2
4	69	2013-03-27	142.013	264.269	439.807	267.059	4
4	70	2013-03-28	53.8364	264.269	439.807	267.059	2
4	71	2013-03-29	73.325	264.269	439.807	267.059	2
4	72	2013-03-30	83.2	195.755	325.783	197.821	2
4	73	2013-03-31	188.433	195.755	325.783	197.821	2
4	74	2013-04-01	97.5373	273.078	454.467	275.961	3
4	75	2013-04-02	114.587	273.078	454.467	275.961	3
4	76	2013-04-03	129.605	273.078	454.467	275.961	2
4	77	2013-04-04	64.6333	189.638	315.602	191.639	2
4	78	2013-04-05	77.4636	189.638	315.602	191.639	4
4	79	2013-04-06	25.8371	189.638	315.602	191.639	2
4	80	2013-04-07	89.2851	273.078	454.467	275.961	2
4	81	2013-04-08	41.6151	273.078	454.467	275.961	5
4	82	2013-04-09	21.4306	273.078	454.467	275.961	4
4	83	2013-04-10	22.6705	273.078	454.467	275.961	3
4	84	2013-04-11	32.5684	273.078	454.467	275.961	2
4	85	2013-04-12	62.8667	273.078	454.467	275.961	3
4	86	2013-04-13	65.9625	202.28	336.642	204.415	4
4	87	2013-04-14	48.6874	202.28	336.642	204.415	3
4	88	2013-04-15	69.9064	273.078	454.467	275.961	3
4	89	2013-04-16	67.1303	273.078	454.467	275.961	3
4	90	2013-04-17	55.9891	273.078	454.467	275.961	3
4	91	2013-04-18	33.9583	273.078	454.467	275.961	3
4	92	2013-04-19	40.525	273.078	454.467	275.961	2
4	93	2013-04-20	61.7333	202.28	336.642	204.415	2
4	94	2013-04-21	99.9945	202.28	336.642	204.415	2
4	95	2013-04-22	109.856	273.078	454.467	275.961	2
4	96	2013-04-23	157.633	273.078	454.467	275.961	2
4	97	2013-04-24	133.435	273.078	454.467	275.961	3
4	98	2013-04-25	17.1789	273.078	454.467	275.961	2
4	99	2013-04-26	95.7263	273.078	454.467	275.961	3
4	100	2013-04-27	51.5942	273.078	454.467	275.961	4
4	101	2013-04-28	87.935	273.078	454.467	275.961	3
4	102	2013-04-29	79.7176	189.638	315.602	191.639	3
4	103	2013-04-30	62.7246	189.638	315.602	191.639	2
4	104	2013-05-01	50.6963	183.52	305.422	185.457	2
4	105	2013-05-02	64.3069	264.269	439.807	267.059	3
4	106	2013-05-03	75.5804	264.269	439.807	267.059	2
4	107	2013-05-04	75.932	195.755	325.783	197.821	2
4	108	2013-05-05	168.38	195.755	325.783	197.821	2
4	109	2013-05-06	141.353	264.269	439.807	267.059	2
4	110	2013-05-07	132.407	264.269	439.807	267.059	2
4	111	2013-05-08	133.541	264.269	439.807	267.059	2
4	112	2013-05-09	67.9558	264.269	439.807	267.059	2
4	113	2013-05-10	74.7845	264.269	439.807	267.059	3
4	114	2013-05-11	59.6205	195.755	325.783	197.821	2
4	115	2013-05-12	42.3083	195.755	325.783	197.821	2
4	116	2013-05-13	82.9802	264.269	439.807	267.059	2
4	117	2013-05-14	92.5894	264.269	439.807	267.059	2
4	118	2013-05-15	66.5	264.269	439.807	267.059	2
4	119	2013-05-16	57.827	264.269	439.807	267.059	2
4	120	2013-05-17	86.6663	264.269	439.807	267.059	2
4	121	2013-05-18	90.5738	195.755	325.783	197.821	2
4	122	2013-05-19	68.0576	195.755	325.783	197.821	2
4	123	2013-05-20	44.1005	264.269	439.807	267.059	2
4	124	2013-05-21	107.948	264.269	439.807	267.059	2
4	125	2013-05-22	62.119	264.269	439.807	267.059	2
4	126	2013-05-23	63.1181	264.269	439.807	267.059	2
4	127	2013-05-24	133.449	264.269	439.807	267.059	2
4	128	2013-05-25	69.756	195.755	325.783	197.821	2
4	129	2013-05-26	129.765	195.755	325.783	197.821	2
4	130	2013-05-27	45.9593	264.269	439.807	267.059	2
4	131	2013-05-28	63.3203	264.269	439.807	267.059	3
4	132	2013-05-29	29.587	264.269	439.807	267.059	3
4	133	2013-05-30	67.6809	264.269	439.807	267.059	2
4	134	2013-05-31	74.9532	264.269	439.807	267.059	2
4	135	2013-06-01	96.8812	202.28	336.642	204.415	2
4	136	2013-06-02	140.176	202.28	336.642	204.415	2
4	137	2013-06-03	179.957	273.078	454.467	275.961	2
4	138	2013-06-04	186.482	273.078	454.467	275.961	2
4	139	2013-06-05	125.771	273.078	454.467	275.961	2
4	140	2013-06-06	174.486	273.078	454.467	275.961	2
4	141	2013-06-07	124.701	273.078	454.467	275.961	2
4	142	2013-06-08	140.646	273.078	454.467	275.961	2
4	143	2013-06-09	89.5045	273.078	454.467	275.961	2
4	144	2013-06-10	21.483	189.638	315.602	191.639	2
4	145	2013-06-11	66.6591	189.638	315.602	191.639	2
4	146	2013-06-12	75.8696	189.638	315.602	191.639	2
4	147	2013-06-13	87.0764	273.078	454.467	275.961	2
4	148	2013-06-14	112.542	273.078	454.467	275.961	2
4	149	2013-06-15	141.604	202.28	336.642	204.415	2
4	150	2013-06-16	267.771	202.28	336.642	204.415	3
4	151	2013-06-17	128.76	273.078	454.467	275.961	2
4	152	2013-06-18	116.073	273.078	454.467	275.961	2
4	153	2013-06-19	99.8506	273.078	454.467	275.961	2
4	154	2013-06-20	82.2995	273.078	454.467	275.961	2
4	155	2013-06-21	61.9333	273.078	454.467	275.961	2
4	156	2013-06-22	50.3333	202.28	336.642	204.415	2
4	157	2013-06-23	41.6	202.28	336.642	204.415	2
4	158	2013-06-24	125.521	273.078	454.467	275.961	2
4	159	2013-06-25	123.824	273.078	454.467	275.961	2
4	160	2013-06-26	66.7751	273.078	454.467	275.961	2
4	161	2013-06-27	103.263	273.078	454.467	275.961	2
4	162	2013-06-28	199.229	273.078	454.467	275.961	2
4	163	2013-06-29	90.4831	202.28	336.642	204.415	2
4	164	2013-06-30	141.762	202.28	336.642	204.415	2
5	1	2013-01-18	0	128.02	195.82	142.4	2
5	2	2013-01-19	0	94.8295	145.052	105.481	2
5	3	2013-01-20	0	94.8295	145.052	105.481	2
5	4	2013-01-21	0	128.02	195.82	142.4	2
5	5	2013-01-22	0	128.02	195.82	142.4	2
5	6	2013-01-23	0	128.02	195.82	142.4	3
5	7	2013-01-24	0	128.02	195.82	142.4	3
5	8	2013-01-25	0	128.02	195.82	142.4	3
5	9	2013-01-26	0	94.8295	145.052	105.481	2
5	10	2013-01-27	275.25	94.8295	145.052	105.481	2
5	11	2013-01-28	373.833	128.02	195.82	142.4	2
5	12	2013-01-29	313.847	128.02	195.82	142.4	2
5	13	2013-01-30	282.957	128.02	195.82	142.4	2
5	14	2013-01-31	234.71	128.02	195.82	142.4	3
5	15	2013-02-01	51.5139	141.736	216.801	157.657	3
5	16	2013-02-02	51.4167	104.99	160.593	116.783	2
5	17	2013-02-03	173.913	104.99	160.593	116.783	3
5	18	2013-02-04	81.8929	141.736	216.801	157.657	3
5	19	2013-02-05	52.8889	141.736	216.801	157.657	2
5	20	2013-02-06	104.508	141.736	216.801	157.657	5
5	21	2013-02-07	20.2754	141.736	216.801	157.657	3
5	22	2013-02-08	70.029	141.736	216.801	157.657	2
5	23	2013-02-09	182.486	98.428	150.556	109.484	2
5	24	2013-02-10	236.028	98.428	150.556	109.484	2
5	25	2013-02-11	109.653	98.428	150.556	109.484	2
5	26	2013-02-12	117.597	98.428	150.556	109.484	2
5	27	2013-02-13	291.931	98.428	150.556	109.484	2
5	28	2013-02-14	206.5	98.428	150.556	109.484	3
5	29	2013-02-15	57.8056	141.736	216.801	157.657	2
5	30	2013-02-16	151.986	141.736	216.801	157.657	2
5	31	2013-02-17	155.292	141.736	216.801	157.657	3
5	32	2013-02-18	30.8889	141.736	216.801	157.657	3
5	33	2013-02-19	33.6212	141.736	216.801	157.657	2
5	34	2013-02-20	94.8551	141.736	216.801	157.657	2
5	35	2013-02-21	200.665	141.736	216.801	157.657	2
5	36	2013-02-22	118.319	141.736	216.801	157.657	2
5	37	2013-02-23	197.783	104.99	160.593	116.783	2
5	38	2013-02-24	263.583	104.99	160.593	116.783	2
5	39	2013-02-25	111.625	141.736	216.801	157.657	2
5	40	2013-02-26	213.713	141.736	216.801	157.657	2
5	41	2013-02-27	275.956	141.736	216.801	157.657	2
5	42	2013-02-28	282.306	141.736	216.801	157.657	5
5	43	2013-03-01	30.6806	129.658	197.216	143.925	4
5	44	2013-03-02	58.3611	96.0429	146.086	106.611	3
5	45	2013-03-03	154.246	96.0429	146.086	106.611	2
5	46	2013-03-04	44.7639	90.0402	136.956	99.9481	2
5	47	2013-03-05	160.153	129.658	197.216	143.925	2
5	48	2013-03-06	257.153	129.658	197.216	143.925	2
5	49	2013-03-07	288.333	129.658	197.216	143.925	2
5	50	2013-03-08	280.181	129.658	197.216	143.925	2
5	51	2013-03-09	96.4722	96.0429	146.086	106.611	6
5	52	2013-03-10	63.1474	96.0429	146.086	106.611	2
5	53	2013-03-11	124.931	129.658	197.216	143.925	2
5	54	2013-03-12	124.722	129.658	197.216	143.925	5
5	55	2013-03-13	27.4662	129.658	197.216	143.925	3
5	56	2013-03-14	96.5738	129.658	197.216	143.925	2
5	57	2013-03-15	179.722	129.658	197.216	143.925	2
5	58	2013-03-16	257.002	58.4288	114.024	71.5761	2
5	59	2013-03-17	314.802	58.4288	114.024	71.5761	4
5	60	2013-03-18	182.03	78.8788	153.932	96.6277	3
5	61	2013-03-19	34.3333	78.8788	153.932	96.6277	4
5	62	2013-03-20	43.5789	78.8788	153.932	96.6277	2
5	63	2013-03-21	143.375	78.8788	153.932	96.6277	3
5	64	2013-03-22	140.5	78.8788	153.932	96.6277	3
5	65	2013-03-23	87.3889	58.4288	114.024	71.5761	5
5	66	2013-03-24	18.4167	58.4288	114.024	71.5761	3
5	67	2013-03-25	122.73	78.8788	153.932	96.6277	2
5	68	2013-03-26	136.744	78.8788	153.932	96.6277	2
5	69	2013-03-27	76.1591	78.8788	153.932	96.6277	2
5	70	2013-03-28	77.0468	78.8788	153.932	96.6277	3
5	71	2013-03-29	98.3004	78.8788	153.932	96.6277	2
5	72	2013-03-30	87.6239	58.4288	114.024	71.5761	2
5	73	2013-03-31	213.906	58.4288	114.024	71.5761	2
5	74	2013-04-01	127.961	81.5081	159.064	99.8486	3
5	75	2013-04-02	104.682	81.5081	159.064	99.8486	2
5	76	2013-04-03	150.234	81.5081	159.064	99.8486	2
5	77	2013-04-04	168.376	56.6029	110.461	69.3393	3
5	78	2013-04-05	80.4378	56.6029	110.461	69.3393	4
5	79	2013-04-06	29.4855	56.6029	110.461	69.3393	2
5	80	2013-04-07	80.6184	81.5081	159.064	99.8486	2
5	81	2013-04-08	31.1539	81.5081	159.064	99.8486	5
5	82	2013-04-09	14.8125	81.5081	159.064	99.8486	3
5	83	2013-04-10	26.9773	81.5081	159.064	99.8486	2
5	84	2013-04-11	23.3095	81.5081	159.064	99.8486	2
5	85	2013-04-12	69.3625	81.5081	159.064	99.8486	3
5	86	2013-04-13	106.97	60.3764	117.825	73.9619	5
5	87	2013-04-14	38.4265	60.3764	117.825	73.9619	3
5	88	2013-04-15	75.1903	81.5081	159.064	99.8486	2
5	89	2013-04-16	72.5521	81.5081	159.064	99.8486	2
5	90	2013-04-17	49.4674	81.5081	159.064	99.8486	4
5	91	2013-04-18	19.9792	81.5081	159.064	99.8486	3
5	92	2013-04-19	57.7396	81.5081	159.064	99.8486	2
5	93	2013-04-20	68.3071	60.3764	117.825	73.9619	2
5	94	2013-04-21	113.043	60.3764	117.825	73.9619	3
5	95	2013-04-22	124.321	81.5081	159.064	99.8486	2
5	96	2013-04-23	167.938	81.5081	159.064	99.8486	2
5	97	2013-04-24	179.848	81.5081	159.064	99.8486	3
5	98	2013-04-25	19.5591	81.5081	159.064	99.8486	2
5	99	2013-04-26	84.7717	81.5081	159.064	99.8486	2
5	100	2013-04-27	74.0729	81.5081	159.064	99.8486	2
5	101	2013-04-28	100.993	81.5081	159.064	99.8486	4
5	102	2013-04-29	60.6863	56.6029	110.461	69.3393	3
5	103	2013-04-30	51.7932	56.6029	110.461	69.3393	4
5	104	2013-05-01	60.5104	54.777	106.898	67.1026	3
5	105	2013-05-02	93.6562	78.8788	153.932	96.6277	2
5	106	2013-05-03	96.4538	78.8788	153.932	96.6277	2
5	107	2013-05-04	88.6667	58.4288	114.024	71.5761	2
5	108	2013-05-05	242.248	58.4288	114.024	71.5761	2
5	109	2013-05-06	266.826	78.8788	153.932	96.6277	2
5	110	2013-05-07	181.455	78.8788	153.932	96.6277	2
5	111	2013-05-08	121.684	78.8788	153.932	96.6277	2
5	112	2013-05-09	34.8306	78.8788	153.932	96.6277	3
5	113	2013-05-10	98.1548	78.8788	153.932	96.6277	3
5	114	2013-05-11	79.4062	58.4288	114.024	71.5761	3
5	115	2013-05-12	59.3958	58.4288	114.024	71.5761	2
5	116	2013-05-13	114.012	78.8788	153.932	96.6277	3
5	117	2013-05-14	85.842	78.8788	153.932	96.6277	3
5	118	2013-05-15	75.3804	78.8788	153.932	96.6277	2
5	119	2013-05-16	79.6057	78.8788	153.932	96.6277	2
5	120	2013-05-17	106.387	78.8788	153.932	96.6277	2
5	121	2013-05-18	119.137	58.4288	114.024	71.5761	2
5	122	2013-05-19	87.4928	58.4288	114.024	71.5761	3
5	123	2013-05-20	56.0382	78.8788	153.932	96.6277	2
5	124	2013-05-21	100.829	78.8788	153.932	96.6277	2
5	125	2013-05-22	79.8214	78.8788	153.932	96.6277	3
5	126	2013-05-23	99.5127	78.8788	153.932	96.6277	2
5	127	2013-05-24	148.333	78.8788	153.932	96.6277	2
5	128	2013-05-25	62.913	58.4288	114.024	71.5761	2
5	129	2013-05-26	112.778	58.4288	114.024	71.5761	2
5	130	2013-05-27	67.0278	78.8788	153.932	96.6277	2
5	131	2013-05-28	77.7639	78.8788	153.932	96.6277	4
5	132	2013-05-29	22.7778	78.8788	153.932	96.6277	3
5	133	2013-05-30	61.0833	78.8788	153.932	96.6277	2
5	134	2013-05-31	66.8911	78.8788	153.932	96.6277	2
5	135	2013-06-01	78.5833	60.3764	117.825	73.9619	2
5	136	2013-06-02	151.302	60.3764	117.825	73.9619	2
5	137	2013-06-03	119.147	81.5081	159.064	99.8486	2
5	138	2013-06-04	107.677	81.5081	159.064	99.8486	2
5	139	2013-06-05	101.854	81.5081	159.064	99.8486	2
5	140	2013-06-06	147.558	81.5081	159.064	99.8486	2
5	141	2013-06-07	106.302	81.5081	159.064	99.8486	2
5	142	2013-06-08	120.573	81.5081	159.064	99.8486	2
5	143	2013-06-09	46.0353	81.5081	159.064	99.8486	3
5	144	2013-06-10	26.9479	56.6029	110.461	69.3393	2
5	145	2013-06-11	62.5729	56.6029	110.461	69.3393	2
5	146	2013-06-12	53.3432	56.6029	110.461	69.3393	2
5	147	2013-06-13	89.875	81.5081	159.064	99.8486	2
5	148	2013-06-14	102.686	81.5081	159.064	99.8486	2
5	149	2013-06-15	129.542	60.3764	117.825	73.9619	2
5	150	2013-06-16	177.74	60.3764	117.825	73.9619	2
5	151	2013-06-17	92.3958	81.5081	159.064	99.8486	2
5	152	2013-06-18	131.298	81.5081	159.064	99.8486	2
5	153	2013-06-19	49.7283	81.5081	159.064	99.8486	2
5	154	2013-06-20	102.437	81.5081	159.064	99.8486	2
5	155	2013-06-21	67.4792	81.5081	159.064	99.8486	2
5	156	2013-06-22	92.9583	60.3764	117.825	73.9619	2
5	157	2013-06-23	70.3229	60.3764	117.825	73.9619	2
5	158	2013-06-24	112.177	81.5081	159.064	99.8486	2
5	159	2013-06-25	115.466	81.5081	159.064	99.8486	2
5	160	2013-06-26	110.675	81.5081	159.064	99.8486	2
5	161	2013-06-27	190.052	81.5081	159.064	99.8486	2
5	162	2013-06-28	224.879	81.5081	159.064	99.8486	2
5	163	2013-06-29	99.4583	60.3764	117.825	73.9619	2
5	164	2013-06-30	145.609	60.3764	117.825	73.9619	2
6	1	2013-01-18	0	616.813	464.373	352.881	2
6	2	2013-01-19	0	456.898	343.98	261.393	2
6	3	2013-01-20	0	456.898	343.98	261.393	3
6	4	2013-01-21	0	616.813	464.373	352.881	4
6	5	2013-01-22	0	616.813	464.373	352.881	4
6	6	2013-01-23	0	616.813	464.373	352.881	6
6	7	2013-01-24	0	616.813	464.373	352.881	5
6	8	2013-01-25	0	616.813	464.373	352.881	4
6	9	2013-01-26	0	456.898	343.98	261.393	3
6	10	2013-01-27	0	456.898	343.98	261.393	2
6	11	2013-01-28	47.5	616.813	464.373	352.881	2
6	12	2013-01-29	57.4429	616.813	464.373	352.881	2
6	13	2013-01-30	236.407	616.813	464.373	352.881	2
6	14	2013-01-31	171.548	616.813	464.373	352.881	4
6	15	2013-02-01	24.7571	682.9	514.128	390.689	5
6	16	2013-02-02	41.7	505.852	380.835	289.399	3
6	17	2013-02-03	92.8435	505.852	380.835	289.399	4
6	18	2013-02-04	31	682.9	514.128	390.689	3
6	19	2013-02-05	50.6333	682.9	514.128	390.689	6
6	20	2013-02-06	28.2762	682.9	514.128	390.689	6
6	21	2013-02-07	23.9913	682.9	514.128	390.689	5
6	22	2013-02-08	42.8348	682.9	514.128	390.689	4
6	23	2013-02-09	44.4318	474.236	357.033	271.312	5
6	24	2013-02-10	38.8833	474.236	357.033	271.312	4
6	25	2013-02-11	40.0833	474.236	357.033	271.312	3
6	26	2013-02-12	35.775	474.236	357.033	271.312	5
6	27	2013-02-13	38.1833	474.236	357.033	271.312	2
6	28	2013-02-14	28.5083	474.236	357.033	271.312	2
6	29	2013-02-15	35.2417	682.9	514.128	390.689	2
6	30	2013-02-16	111.908	682.9	514.128	390.689	2
6	31	2013-02-17	62.1	682.9	514.128	390.689	6
6	32	2013-02-18	26.425	682.9	514.128	390.689	6
6	33	2013-02-19	36.9545	682.9	514.128	390.689	4
6	34	2013-02-20	35.3043	682.9	514.128	390.689	3
6	35	2013-02-21	26.5333	682.9	514.128	390.689	4
6	36	2013-02-22	27.6333	682.9	514.128	390.689	4
6	37	2013-02-23	30.0526	505.852	380.835	289.399	3
6	38	2013-02-24	108.166	505.852	380.835	289.399	2
6	39	2013-02-25	154.631	682.9	514.128	390.689	3
6	40	2013-02-26	94.6848	682.9	514.128	390.689	4
6	41	2013-02-27	34.6638	682.9	514.128	390.689	2
6	42	2013-02-28	68.4583	682.9	514.128	390.689	6
6	43	2013-03-01	21.8229	624.705	467.684	356.662	5
6	44	2013-03-02	54.5833	462.744	346.433	264.194	5
6	45	2013-03-03	53.9891	462.744	346.433	264.194	5
6	46	2013-03-04	35.5729	433.823	324.781	247.682	3
6	47	2013-03-05	67.4464	624.705	467.684	356.662	2
6	48	2013-03-06	62.4856	624.705	467.684	356.662	5
6	49	2013-03-07	37.8986	624.705	467.684	356.662	3
6	50	2013-03-08	47.2415	624.705	467.684	356.662	5
6	51	2013-03-09	46.6389	462.744	346.433	264.194	6
6	52	2013-03-10	24.0556	462.744	346.433	264.194	6
6	53	2013-03-11	60.2639	624.705	467.684	356.662	2
6	54	2013-03-12	68.314	624.705	467.684	356.662	6
6	55	2013-03-13	15.3056	624.705	467.684	356.662	3
6	56	2013-03-14	49.0233	624.705	467.684	356.662	2
6	57	2013-03-15	67.057	624.705	467.684	356.662	2
6	58	2013-03-16	41.0313	281.516	270.4	177.373	3
6	59	2013-03-17	72.5375	281.516	270.4	177.373	5
6	60	2013-03-18	16.7045	380.046	365.04	239.453	5
6	61	2013-03-19	13.75	380.046	365.04	239.453	6
6	62	2013-03-20	14.4982	380.046	365.04	239.453	5
6	63	2013-03-21	38.1667	380.046	365.04	239.453	6
6	64	2013-03-22	15.775	380.046	365.04	239.453	3
6	65	2013-03-23	35.8917	281.516	270.4	177.373	6
6	66	2013-03-24	15.2643	281.516	270.4	177.373	4
6	67	2013-03-25	118.76	380.046	365.04	239.453	2
6	68	2013-03-26	40.1071	380.046	365.04	239.453	4
6	69	2013-03-27	27.3212	380.046	365.04	239.453	5
6	70	2013-03-28	20.9221	380.046	365.04	239.453	4
6	71	2013-03-29	41.925	380.046	365.04	239.453	3
6	72	2013-03-30	69.7455	281.516	270.4	177.373	4
6	73	2013-03-31	94.1424	281.516	270.4	177.373	5
6	74	2013-04-01	35.5368	392.714	377.208	247.435	5
6	75	2013-04-02	29.7909	392.714	377.208	247.435	2
6	76	2013-04-03	53.0495	392.714	377.208	247.435	2
6	77	2013-04-04	64.9667	272.718	261.95	171.83	4
6	78	2013-04-05	30.2161	272.718	261.95	171.83	5
6	79	2013-04-06	19.9727	272.718	261.95	171.83	3
6	80	2013-04-07	36.8655	392.714	377.208	247.435	5
6	81	2013-04-08	19.6194	392.714	377.208	247.435	6
6	82	2013-04-09	13.2667	392.714	377.208	247.435	6
6	83	2013-04-10	15.8883	392.714	377.208	247.435	5
6	84	2013-04-11	32.2492	392.714	377.208	247.435	4
6	85	2013-04-12	26.12	392.714	377.208	247.435	4
6	86	2013-04-13	19.1333	290.9	279.413	183.285	6
6	87	2013-04-14	20.3026	290.9	279.413	183.285	3
6	88	2013-04-15	55.2612	392.714	377.208	247.435	5
6	89	2013-04-16	29.1875	392.714	377.208	247.435	5
6	90	2013-04-17	52.3414	392.714	377.208	247.435	6
6	91	2013-04-18	16.482	392.714	377.208	247.435	5
6	92	2013-04-19	23.1771	392.714	377.208	247.435	2
6	93	2013-04-20	64.8527	290.9	279.413	183.285	3
6	94	2013-04-21	25.4484	290.9	279.413	183.285	3
6	95	2013-04-22	70.7905	392.714	377.208	247.435	4
6	96	2013-04-23	76.1667	392.714	377.208	247.435	5
6	97	2013-04-24	27.0326	392.714	377.208	247.435	6
6	98	2013-04-25	24.2396	392.714	377.208	247.435	5
6	99	2013-04-26	33.773	392.714	377.208	247.435	2
6	100	2013-04-27	27.8125	392.714	377.208	247.435	2
6	101	2013-04-28	36.8021	392.714	377.208	247.435	6
6	102	2013-04-29	19.819	272.718	261.95	171.83	5
6	103	2013-04-30	16.859	272.718	261.95	171.83	5
6	104	2013-05-01	16.8958	263.921	253.5	166.287	4
6	105	2013-05-02	38.2292	380.046	365.04	239.453	3
6	106	2013-05-03	59.6979	380.046	365.04	239.453	2
6	107	2013-05-04	55.3854	281.516	270.4	177.373	2
6	108	2013-05-05	62.2695	281.516	270.4	177.373	3
6	109	2013-05-06	57.6822	380.046	365.04	239.453	3
6	110	2013-05-07	41.6917	380.046	365.04	239.453	3
6	111	2013-05-08	64.8737	380.046	365.04	239.453	4
6	112	2013-05-09	20.9394	380.046	365.04	239.453	5
6	113	2013-05-10	23.2024	380.046	365.04	239.453	5
6	114	2013-05-11	19.8098	281.516	270.4	177.373	5
6	115	2013-05-12	21.45	281.516	270.4	177.373	4
6	116	2013-05-13	53.6571	380.046	365.04	239.453	5
6	117	2013-05-14	19.9143	380.046	365.04	239.453	5
6	118	2013-05-15	26.1032	380.046	365.04	239.453	4
6	119	2013-05-16	36.3917	380.046	365.04	239.453	4
6	120	2013-05-17	69.3304	380.046	365.04	239.453	4
6	121	2013-05-18	81.0833	281.516	270.4	177.373	6
6	122	2013-05-19	54.2509	281.516	270.4	177.373	5
6	123	2013-05-20	29.5694	380.046	365.04	239.453	3
6	124	2013-05-21	58.1667	380.046	365.04	239.453	3
6	125	2013-05-22	75.7619	380.046	365.04	239.453	5
6	126	2013-05-23	48.6984	380.046	365.04	239.453	5
6	127	2013-05-24	14.995	380.046	365.04	239.453	4
6	128	2013-05-25	28.0521	281.516	270.4	177.373	4
6	129	2013-05-26	59.6042	281.516	270.4	177.373	4
6	130	2013-05-27	34.8911	380.046	365.04	239.453	4
6	131	2013-05-28	18.0077	380.046	365.04	239.453	6
6	132	2013-05-29	15.1115	380.046	365.04	239.453	5
6	133	2013-05-30	14.1687	380.046	365.04	239.453	4
6	134	2013-05-31	20.1499	380.046	365.04	239.453	5
6	135	2013-06-01	17.2917	290.9	279.413	183.285	4
6	136	2013-06-02	22.1475	290.9	279.413	183.285	5
6	137	2013-06-03	36.163	392.714	377.208	247.435	5
6	138	2013-06-04	87.6875	392.714	377.208	247.435	5
6	139	2013-06-05	99.8759	392.714	377.208	247.435	4
6	140	2013-06-06	168.673	392.714	377.208	247.435	4
6	141	2013-06-07	166.288	392.714	377.208	247.435	4
6	142	2013-06-08	51.925	392.714	377.208	247.435	5
6	143	2013-06-09	16.6595	392.714	377.208	247.435	5
6	144	2013-06-10	17.9417	272.718	261.95	171.83	5
6	145	2013-06-11	15.9417	272.718	261.95	171.83	4
6	146	2013-06-12	25.4435	272.718	261.95	171.83	4
6	147	2013-06-13	62.1583	392.714	377.208	247.435	4
6	148	2013-06-14	56.475	392.714	377.208	247.435	4
6	149	2013-06-15	90.875	290.9	279.413	183.285	4
6	150	2013-06-16	127.258	290.9	279.413	183.285	4
6	151	2013-06-17	14.8986	392.714	377.208	247.435	3
6	152	2013-06-18	15.381	392.714	377.208	247.435	4
6	153	2013-06-19	11.2783	392.714	377.208	247.435	4
6	154	2013-06-20	16.875	392.714	377.208	247.435	3
6	155	2013-06-21	16.3062	392.714	377.208	247.435	2
6	156	2013-06-22	30.5587	290.9	279.413	183.285	2
6	157	2013-06-23	17.3854	290.9	279.413	183.285	2
6	158	2013-06-24	22.4479	392.714	377.208	247.435	3
6	159	2013-06-25	32.7769	392.714	377.208	247.435	4
6	160	2013-06-26	22.675	392.714	377.208	247.435	4
6	161	2013-06-27	21.3532	392.714	377.208	247.435	3
6	162	2013-06-28	51.55	392.714	377.208	247.435	5
6	163	2013-06-29	43.9	290.9	279.413	183.285	5
6	164	2013-06-30	89.7217	290.9	279.413	183.285	2
7	1	2013-01-18	390.91	1604	1790.35	1461.31	3
7	2	2013-01-19	211.654	1188.14	1326.19	1082.45	3
7	3	2013-01-20	210.197	1188.14	1326.19	1082.45	3
7	4	2013-01-21	372.602	1604	1790.35	1461.31	3
7	5	2013-01-22	302.229	1604	1790.35	1461.31	3
7	6	2013-01-23	233.458	1604	1790.35	1461.31	3
7	7	2013-01-24	144.104	1604	1790.35	1461.31	3
7	8	2013-01-25	89.1852	1604	1790.35	1461.31	3
7	9	2013-01-26	120.092	1188.14	1326.19	1082.45	3
7	10	2013-01-27	186.648	1188.14	1326.19	1082.45	3
7	11	2013-01-28	300.172	1604	1790.35	1461.31	3
7	12	2013-01-29	320.961	1604	1790.35	1461.31	3
7	13	2013-01-30	309.94	1604	1790.35	1461.31	3
7	14	2013-01-31	218.239	1604	1790.35	1461.31	3
7	15	2013-02-01	85.9129	1775.85	1982.18	1617.88	4
7	16	2013-02-02	59.7292	1315.45	1468.28	1198.43	3
7	17	2013-02-03	106.957	1315.45	1468.28	1198.43	3
7	18	2013-02-04	83.4109	1775.85	1982.18	1617.88	3
7	19	2013-02-05	61.4167	1775.85	1982.18	1617.88	3
7	20	2013-02-06	101.357	1775.85	1982.18	1617.88	5
7	21	2013-02-07	34.087	1775.85	1982.18	1617.88	3
7	22	2013-02-08	64.8696	1775.85	1982.18	1617.88	3
7	23	2013-02-09	242.021	1233.23	1376.51	1123.53	3
7	24	2013-02-10	196.958	1233.23	1376.51	1123.53	3
7	25	2013-02-11	82.0694	1233.23	1376.51	1123.53	2
7	26	2013-02-12	68.6389	1233.23	1376.51	1123.53	3
7	27	2013-02-13	221.056	1233.23	1376.51	1123.53	3
7	28	2013-02-14	194.924	1233.23	1376.51	1123.53	3
7	29	2013-02-15	83.2708	1775.85	1982.18	1617.88	3
7	30	2013-02-16	177.632	1775.85	1982.18	1617.88	3
7	31	2013-02-17	207.785	1775.85	1982.18	1617.88	5
7	32	2013-02-18	48.2763	1775.85	1982.18	1617.88	3
7	33	2013-02-19	39.9015	1775.85	1982.18	1617.88	3
7	34	2013-02-20	81.1459	1775.85	1982.18	1617.88	3
7	35	2013-02-21	175.632	1775.85	1982.18	1617.88	3
7	36	2013-02-22	144.333	1775.85	1982.18	1617.88	3
7	37	2013-02-23	144.843	1315.45	1468.28	1198.43	3
7	38	2013-02-24	188.983	1315.45	1468.28	1198.43	3
7	39	2013-02-25	89.8472	1775.85	1982.18	1617.88	3
7	40	2013-02-26	200.936	1775.85	1982.18	1617.88	3
7	41	2013-02-27	372.847	1775.85	1982.18	1617.88	3
7	42	2013-02-28	163.604	1775.85	1982.18	1617.88	5
7	43	2013-03-01	22.0596	1624.52	1803.12	1476.97	4
7	44	2013-03-02	55.5747	1203.35	1335.64	1094.05	3
7	45	2013-03-03	107.151	1203.35	1335.64	1094.05	3
7	46	2013-03-04	58.5278	1128.14	1252.17	1025.67	3
7	47	2013-03-05	152.73	1624.52	1803.12	1476.97	3
7	48	2013-03-06	275.776	1624.52	1803.12	1476.97	3
7	49	2013-03-07	364.062	1624.52	1803.12	1476.97	3
7	50	2013-03-08	372.738	1624.52	1803.12	1476.97	3
7	51	2013-03-09	162.675	1203.35	1335.64	1094.05	5
7	52	2013-03-10	46.1957	1203.35	1335.64	1094.05	3
7	53	2013-03-11	82.8977	1624.52	1803.12	1476.97	3
7	54	2013-03-12	103.175	1624.52	1803.12	1476.97	5
7	55	2013-03-13	49.2847	1624.52	1803.12	1476.97	3
7	56	2013-03-14	65.5191	1624.52	1803.12	1476.97	3
7	57	2013-03-15	131.386	1624.52	1803.12	1476.97	3
7	58	2013-03-16	228.243	732.07	1042.51	734.517	3
7	59	2013-03-17	256.587	732.07	1042.51	734.517	4
7	60	2013-03-18	386.083	988.294	1407.38	991.598	3
7	61	2013-03-19	83	988.294	1407.38	991.598	3
7	62	2013-03-20	52.3772	988.294	1407.38	991.598	3
7	63	2013-03-21	106.319	988.294	1407.38	991.598	3
7	64	2013-03-22	95	988.294	1407.38	991.598	3
7	65	2013-03-23	75.8406	732.07	1042.51	734.517	3
7	66	2013-03-24	52.3531	732.07	1042.51	734.517	3
7	67	2013-03-25	103.715	988.294	1407.38	991.598	3
7	68	2013-03-26	98.5809	988.294	1407.38	991.598	3
7	69	2013-03-27	127.236	988.294	1407.38	991.598	3
7	70	2013-03-28	64.7381	988.294	1407.38	991.598	3
7	71	2013-03-29	94.3569	988.294	1407.38	991.598	3
7	72	2013-03-30	67.0909	732.07	1042.51	734.517	3
7	73	2013-03-31	135.114	732.07	1042.51	734.517	3
7	74	2013-04-01	128.737	1021.24	1454.3	1024.65	5
7	75	2013-04-02	107.911	1021.24	1454.3	1024.65	3
7	76	2013-04-03	85.1111	1021.24	1454.3	1024.65	3
7	77	2013-04-04	83.6242	709.192	1009.93	711.564	3
7	78	2013-04-05	127.476	709.192	1009.93	711.564	3
7	79	2013-04-06	40.7917	709.192	1009.93	711.564	3
7	80	2013-04-07	45.3279	1021.24	1454.3	1024.65	4
7	81	2013-04-08	51.5515	1021.24	1454.3	1024.65	4
7	82	2013-04-09	24.0272	1021.24	1454.3	1024.65	3
7	83	2013-04-10	27.8005	1021.24	1454.3	1024.65	3
7	84	2013-04-11	45.44	1021.24	1454.3	1024.65	3
7	85	2013-04-12	89.3441	1021.24	1454.3	1024.65	3
7	86	2013-04-13	109.675	756.472	1077.26	759.001	3
7	87	2013-04-14	53.1789	756.472	1077.26	759.001	3
7	88	2013-04-15	63.6994	1021.24	1454.3	1024.65	3
7	89	2013-04-16	88.7192	1021.24	1454.3	1024.65	3
7	90	2013-04-17	89.4522	1021.24	1454.3	1024.65	5
7	91	2013-04-18	38.4758	1021.24	1454.3	1024.65	3
7	92	2013-04-19	54.2024	1021.24	1454.3	1024.65	3
7	93	2013-04-20	67.9514	756.472	1077.26	759.001	3
7	94	2013-04-21	96.5723	756.472	1077.26	759.001	3
7	95	2013-04-22	137.863	1021.24	1454.3	1024.65	3
7	96	2013-04-23	163.111	1021.24	1454.3	1024.65	3
7	97	2013-04-24	166.896	1021.24	1454.3	1024.65	3
7	98	2013-04-25	18.8125	1021.24	1454.3	1024.65	3
7	99	2013-04-26	55.2988	1021.24	1454.3	1024.65	3
7	100	2013-04-27	73.4342	1021.24	1454.3	1024.65	4
7	101	2013-04-28	76.6566	1021.24	1454.3	1024.65	5
7	102	2013-04-29	55.3165	709.192	1009.93	711.564	4
7	103	2013-04-30	24.1229	709.192	1009.93	711.564	3
7	104	2013-05-01	48.3296	686.315	977.349	688.61	3
7	105	2013-05-02	104.528	988.294	1407.38	991.598	3
7	106	2013-05-03	99.3358	988.294	1407.38	991.598	3
7	107	2013-05-04	83.7093	732.07	1042.51	734.517	3
7	108	2013-05-05	143.581	732.07	1042.51	734.517	3
7	109	2013-05-06	153.128	988.294	1407.38	991.598	3
7	110	2013-05-07	165.354	988.294	1407.38	991.598	3
7	111	2013-05-08	127.138	988.294	1407.38	991.598	3
7	112	2013-05-09	52.6746	988.294	1407.38	991.598	3
7	113	2013-05-10	66.0857	988.294	1407.38	991.598	3
7	114	2013-05-11	52.9109	732.07	1042.51	734.517	3
7	115	2013-05-12	83.9091	732.07	1042.51	734.517	3
7	116	2013-05-13	127.826	988.294	1407.38	991.598	3
7	117	2013-05-14	97.8571	988.294	1407.38	991.598	3
7	118	2013-05-15	106.232	988.294	1407.38	991.598	3
7	119	2013-05-16	86.0205	988.294	1407.38	991.598	3
7	120	2013-05-17	121.908	988.294	1407.38	991.598	3
7	121	2013-05-18	76.7144	732.07	1042.51	734.517	3
7	122	2013-05-19	51.7161	732.07	1042.51	734.517	3
7	123	2013-05-20	29.7782	988.294	1407.38	991.598	3
7	124	2013-05-21	95.9648	988.294	1407.38	991.598	3
7	125	2013-05-22	61.9643	988.294	1407.38	991.598	3
7	126	2013-05-23	159.257	988.294	1407.38	991.598	3
7	127	2013-05-24	196.453	988.294	1407.38	991.598	3
7	128	2013-05-25	89.0589	732.07	1042.51	734.517	3
7	129	2013-05-26	107.841	732.07	1042.51	734.517	3
7	130	2013-05-27	61.571	988.294	1407.38	991.598	3
7	131	2013-05-28	87.3475	988.294	1407.38	991.598	3
7	132	2013-05-29	36.7212	988.294	1407.38	991.598	3
7	133	2013-05-30	69.9629	988.294	1407.38	991.598	3
7	134	2013-05-31	112.084	988.294	1407.38	991.598	3
7	135	2013-06-01	135.393	756.472	1077.26	759.001	3
7	136	2013-06-02	145.354	756.472	1077.26	759.001	3
7	137	2013-06-03	173.239	1021.24	1454.3	1024.65	3
7	138	2013-06-04	102.91	1021.24	1454.3	1024.65	3
7	139	2013-06-05	70.4921	1021.24	1454.3	1024.65	3
7	140	2013-06-06	123.339	1021.24	1454.3	1024.65	3
7	141	2013-06-07	69.7847	1021.24	1454.3	1024.65	3
7	142	2013-06-08	98.4193	1021.24	1454.3	1024.65	3
7	143	2013-06-09	98.6676	1021.24	1454.3	1024.65	3
7	144	2013-06-10	33.4645	709.192	1009.93	711.564	3
7	145	2013-06-11	39.3525	709.192	1009.93	711.564	3
7	146	2013-06-12	58.3691	709.192	1009.93	711.564	3
7	147	2013-06-13	94.2124	1021.24	1454.3	1024.65	3
7	148	2013-06-14	100.484	1021.24	1454.3	1024.65	3
7	149	2013-06-15	132.685	756.472	1077.26	759.001	3
7	150	2013-06-16	147.92	756.472	1077.26	759.001	3
7	151	2013-06-17	123.263	1021.24	1454.3	1024.65	3
7	152	2013-06-18	98.706	1021.24	1454.3	1024.65	3
7	153	2013-06-19	59.0146	1021.24	1454.3	1024.65	3
7	154	2013-06-20	82.3083	1021.24	1454.3	1024.65	3
7	155	2013-06-21	79.55	1021.24	1454.3	1024.65	3
7	156	2013-06-22	125.778	756.472	1077.26	759.001	3
7	157	2013-06-23	131.361	756.472	1077.26	759.001	3
7	158	2013-06-24	232.461	1021.24	1454.3	1024.65	3
7	159	2013-06-25	49.8517	1021.24	1454.3	1024.65	3
7	160	2013-06-26	106.337	1021.24	1454.3	1024.65	3
7	161	2013-06-27	229.972	1021.24	1454.3	1024.65	3
7	162	2013-06-28	186.444	1021.24	1454.3	1024.65	3
7	163	2013-06-29	77.3866	756.472	1077.26	759.001	3
7	164	2013-06-30	88.8765	756.472	1077.26	759.001	3
8	1	2013-01-18	0	200.499	223.794	182.664	2
8	2	2013-01-19	0	148.518	165.774	135.307	3
8	3	2013-01-20	0	148.518	165.774	135.307	2
8	4	2013-01-21	0	200.499	223.794	182.664	3
8	5	2013-01-22	0	200.499	223.794	182.664	2
8	6	2013-01-23	0	200.499	223.794	182.664	4
8	7	2013-01-24	0	200.499	223.794	182.664	3
8	8	2013-01-25	0	200.499	223.794	182.664	2
8	9	2013-01-26	0	148.518	165.774	135.307	2
8	10	2013-01-27	0	148.518	165.774	135.307	2
8	11	2013-01-28	178.95	200.499	223.794	182.664	2
8	12	2013-01-29	122.967	200.499	223.794	182.664	2
8	13	2013-01-30	179.922	200.499	223.794	182.664	2
8	14	2013-01-31	171.261	200.499	223.794	182.664	3
8	15	2013-02-01	57.9	221.981	247.772	202.235	4
8	16	2013-02-02	41.5	164.431	183.535	149.804	2
8	17	2013-02-03	74.5913	164.431	183.535	149.804	3
8	18	2013-02-04	114.475	221.981	247.772	202.235	4
8	19	2013-02-05	172.45	221.981	247.772	202.235	3
8	20	2013-02-06	48.2952	221.981	247.772	202.235	5
8	21	2013-02-07	18.2522	221.981	247.772	202.235	3
8	22	2013-02-08	39.0783	221.981	247.772	202.235	2
8	23	2013-02-09	58.5417	154.154	172.064	140.441	4
8	24	2013-02-10	112.542	154.154	172.064	140.441	2
8	25	2013-02-11	51.7083	154.154	172.064	140.441	2
8	26	2013-02-12	73.1333	154.154	172.064	140.441	3
8	27	2013-02-13	61.275	154.154	172.064	140.441	3
8	28	2013-02-14	36.8417	154.154	172.064	140.441	2
8	29	2013-02-15	28.85	221.981	247.772	202.235	3
8	30	2013-02-16	75.7167	221.981	247.772	202.235	2
8	31	2013-02-17	85.3333	221.981	247.772	202.235	5
8	32	2013-02-18	25.3917	221.981	247.772	202.235	5
8	33	2013-02-19	28.8909	221.981	247.772	202.235	2
8	34	2013-02-20	49.4087	221.981	247.772	202.235	2
8	35	2013-02-21	38.1167	221.981	247.772	202.235	3
8	36	2013-02-22	26.05	221.981	247.772	202.235	2
8	37	2013-02-23	41.7565	164.431	183.535	149.804	2
8	38	2013-02-24	128.271	164.431	183.535	149.804	2
8	39	2013-02-25	127.335	221.981	247.772	202.235	2
8	40	2013-02-26	89.6348	221.981	247.772	202.235	2
8	41	2013-02-27	42.7917	221.981	247.772	202.235	2
8	42	2013-02-28	64.7583	221.981	247.772	202.235	5
8	43	2013-03-01	16.7417	203.065	225.39	184.621	3
8	44	2013-03-02	31.175	150.418	166.956	136.756	3
8	45	2013-03-03	43.887	150.418	166.956	136.756	3
8	46	2013-03-04	29.85	141.017	156.521	128.209	2
8	47	2013-03-05	59.8542	203.065	225.39	184.621	2
8	48	2013-03-06	91.5938	203.065	225.39	184.621	3
8	49	2013-03-07	49.5625	203.065	225.39	184.621	2
8	50	2013-03-08	124.115	203.065	225.39	184.621	4
8	51	2013-03-09	77.2032	150.418	166.956	136.756	5
8	52	2013-03-10	28.3417	150.418	166.956	136.756	2
8	53	2013-03-11	65.3606	203.065	225.39	184.621	3
8	54	2013-03-12	83.8561	203.065	225.39	184.621	5
8	55	2013-03-13	28.025	203.065	225.39	184.621	3
8	56	2013-03-14	74.5304	203.065	225.39	184.621	2
8	57	2013-03-15	156.616	203.065	225.39	184.621	2
8	58	2013-03-16	144.633	91.5087	130.313	91.8147	2
8	59	2013-03-17	172.64	91.5087	130.313	91.8147	3
8	60	2013-03-18	58.2727	123.537	175.923	123.95	4
8	61	2013-03-19	16.8	123.537	175.923	123.95	3
8	62	2013-03-20	18.3579	123.537	175.923	123.95	2
8	63	2013-03-21	69.85	123.537	175.923	123.95	2
8	64	2013-03-22	30.0583	123.537	175.923	123.95	3
8	65	2013-03-23	38.8917	91.5087	130.313	91.8147	5
8	66	2013-03-24	16.4667	91.5087	130.313	91.8147	2
8	67	2013-03-25	71.8772	123.537	175.923	123.95	2
8	68	2013-03-26	108.599	123.537	175.923	123.95	2
8	69	2013-03-27	102.581	123.537	175.923	123.95	4
8	70	2013-03-28	21.1133	123.537	175.923	123.95	3
8	71	2013-03-29	24.725	123.537	175.923	123.95	2
8	72	2013-03-30	60.5091	91.5087	130.313	91.8147	2
8	73	2013-03-31	113.758	91.5087	130.313	91.8147	4
8	74	2013-04-01	80.3263	127.655	181.787	128.081	3
8	75	2013-04-02	36.9303	127.655	181.787	128.081	2
8	76	2013-04-03	87.2952	127.655	181.787	128.081	2
8	77	2013-04-04	42.1083	88.6491	126.241	88.9455	2
8	78	2013-04-05	33.8522	88.6491	126.241	88.9455	4
8	79	2013-04-06	21.7583	88.6491	126.241	88.9455	2
8	80	2013-04-07	49.2632	127.655	181.787	128.081	4
8	81	2013-04-08	29.4716	127.655	181.787	128.081	5
8	82	2013-04-09	19.575	127.655	181.787	128.081	4
8	83	2013-04-10	20.5273	127.655	181.787	128.081	4
8	84	2013-04-11	23.181	127.655	181.787	128.081	2
8	85	2013-04-12	27.9527	127.655	181.787	128.081	2
8	86	2013-04-13	30.2008	94.559	134.657	94.8752	4
8	87	2013-04-14	16.4534	94.559	134.657	94.8752	3
8	88	2013-04-15	57.2392	127.655	181.787	128.081	3
8	89	2013-04-16	34.575	127.655	181.787	128.081	4
8	90	2013-04-17	32.9919	127.655	181.787	128.081	4
8	91	2013-04-18	15.6917	127.655	181.787	128.081	4
8	92	2013-04-19	28.2083	127.655	181.787	128.081	2
8	93	2013-04-20	44.5583	94.559	134.657	94.8752	2
8	94	2013-04-21	30.9043	94.559	134.657	94.8752	4
8	95	2013-04-22	100.419	127.655	181.787	128.081	2
8	96	2013-04-23	125.9	127.655	181.787	128.081	3
8	97	2013-04-24	36.7689	127.655	181.787	128.081	5
8	98	2013-04-25	15.4083	127.655	181.787	128.081	5
8	99	2013-04-26	22.6	127.655	181.787	128.081	2
8	100	2013-04-27	45.2917	127.655	181.787	128.081	2
8	101	2013-04-28	54.8314	127.655	181.787	128.081	4
8	102	2013-04-29	16.2882	88.6491	126.241	88.9455	5
8	103	2013-04-30	12.6564	88.6491	126.241	88.9455	2
8	104	2013-05-01	19.6917	85.7894	122.169	86.0763	2
8	105	2013-05-02	40.5917	123.537	175.923	123.95	2
8	106	2013-05-03	36.3417	123.537	175.923	123.95	2
8	107	2013-05-04	59.325	91.5087	130.313	91.8147	2
8	108	2013-05-05	77.4583	91.5087	130.313	91.8147	2
8	109	2013-05-06	132.243	123.537	175.923	123.95	2
8	110	2013-05-07	59.3087	123.537	175.923	123.95	4
8	111	2013-05-08	84.4105	123.537	175.923	123.95	2
8	112	2013-05-09	64.29	123.537	175.923	123.95	3
8	113	2013-05-10	24.8952	123.537	175.923	123.95	3
8	114	2013-05-11	21.0083	91.5087	130.313	91.8147	3
8	115	2013-05-12	23.25	91.5087	130.313	91.8147	2
8	116	2013-05-13	43.7259	123.537	175.923	123.95	4
8	117	2013-05-14	20.567	123.537	175.923	123.95	2
8	118	2013-05-15	24.4261	123.537	175.923	123.95	2
8	119	2013-05-16	35.8667	123.537	175.923	123.95	3
8	120	2013-05-17	68.1776	123.537	175.923	123.95	3
8	121	2013-05-18	104.44	91.5087	130.313	91.8147	2
8	122	2013-05-19	35.5109	91.5087	130.313	91.8147	2
8	123	2013-05-20	21.3571	123.537	175.923	123.95	3
8	124	2013-05-21	35.9026	123.537	175.923	123.95	2
8	125	2013-05-22	26.1714	123.537	175.923	123.95	2
8	126	2013-05-23	63.4083	123.537	175.923	123.95	2
8	127	2013-05-24	64.975	123.537	175.923	123.95	2
8	128	2013-05-25	29.45	91.5087	130.313	91.8147	2
8	129	2013-05-26	64.5667	91.5087	130.313	91.8147	2
8	130	2013-05-27	25.0917	123.537	175.923	123.95	2
8	131	2013-05-28	48.1976	123.537	175.923	123.95	4
8	132	2013-05-29	16.0083	123.537	175.923	123.95	3
8	133	2013-05-30	22.475	123.537	175.923	123.95	3
8	134	2013-05-31	41.4	123.537	175.923	123.95	3
8	135	2013-06-01	39.9125	94.559	134.657	94.8752	2
8	136	2013-06-02	78.9583	94.559	134.657	94.8752	3
8	137	2013-06-03	78.7478	127.655	181.787	128.081	2
8	138	2013-06-04	31.5939	127.655	181.787	128.081	3
8	139	2013-06-05	49.9333	127.655	181.787	128.081	2
8	140	2013-06-06	86.9667	127.655	181.787	128.081	2
8	141	2013-06-07	80.2417	127.655	181.787	128.081	2
8	142	2013-06-08	106.544	127.655	181.787	128.081	2
8	143	2013-06-09	45.6	127.655	181.787	128.081	3
8	144	2013-06-10	19.3905	88.6491	126.241	88.9455	2
8	145	2013-06-11	26.0208	88.6491	126.241	88.9455	2
8	146	2013-06-12	30.9172	88.6491	126.241	88.9455	2
8	147	2013-06-13	127.873	127.655	181.787	128.081	3
8	148	2013-06-14	91.6583	127.655	181.787	128.081	2
8	149	2013-06-15	78.8238	94.559	134.657	94.8752	2
8	150	2013-06-16	92.925	94.559	134.657	94.8752	2
8	151	2013-06-17	14.7246	127.655	181.787	128.081	3
8	152	2013-06-18	22.5986	127.655	181.787	128.081	2
8	153	2013-06-19	19	127.655	181.787	128.081	2
8	154	2013-06-20	20.95	127.655	181.787	128.081	2
8	155	2013-06-21	22.0766	127.655	181.787	128.081	2
8	156	2013-06-22	31.2583	94.559	134.657	94.8752	2
8	157	2013-06-23	23.0167	94.559	134.657	94.8752	2
8	158	2013-06-24	73.2833	127.655	181.787	128.081	2
8	159	2013-06-25	105.467	127.655	181.787	128.081	2
8	160	2013-06-26	30.05	127.655	181.787	128.081	2
8	161	2013-06-27	22.0765	127.655	181.787	128.081	2
8	162	2013-06-28	78.8759	127.655	181.787	128.081	2
8	163	2013-06-29	65.2389	94.559	134.657	94.8752	2
8	164	2013-06-30	135.503	94.559	134.657	94.8752	2
9	1	2013-01-18	325.329	701.748	783.28	417.622	2
9	2	2013-01-19	399.083	519.813	580.208	309.35	3
9	3	2013-01-20	172.461	519.813	580.208	309.35	2
9	4	2013-01-21	250.873	701.748	783.28	417.622	2
9	5	2013-01-22	300.802	701.748	783.28	417.622	2
9	6	2013-01-23	259.833	701.748	783.28	417.622	3
9	7	2013-01-24	330.802	701.748	783.28	417.622	3
9	8	2013-01-25	219.763	701.748	783.28	417.622	2
9	9	2013-01-26	239.211	519.813	580.208	309.35	2
9	10	2013-01-27	418.969	519.813	580.208	309.35	2
9	11	2013-01-28	339.228	701.748	783.28	417.622	2
9	12	2013-01-29	282.067	701.748	783.28	417.622	2
9	13	2013-01-30	250.252	701.748	783.28	417.622	2
9	14	2013-01-31	143.57	701.748	783.28	417.622	2
9	15	2013-02-01	180.155	776.935	867.203	462.368	3
9	16	2013-02-02	109.583	575.508	642.373	342.495	2
9	17	2013-02-03	218.984	575.508	642.373	342.495	2
9	18	2013-02-04	192.234	776.935	867.203	462.368	3
9	19	2013-02-05	164.974	776.935	867.203	462.368	2
9	20	2013-02-06	258.923	776.935	867.203	462.368	3
9	21	2013-02-07	68.6731	776.935	867.203	462.368	2
9	22	2013-02-08	117.375	776.935	867.203	462.368	2
9	23	2013-02-09	301.792	539.538	602.224	321.089	2
9	24	2013-02-10	328.286	539.538	602.224	321.089	2
9	25	2013-02-11	142.401	539.538	602.224	321.089	2
9	26	2013-02-12	143.422	539.538	602.224	321.089	3
9	27	2013-02-13	178.25	539.538	602.224	321.089	2
9	28	2013-02-14	198.126	539.538	602.224	321.089	3
9	29	2013-02-15	106.078	776.935	867.203	462.368	2
9	30	2013-02-16	220.062	776.935	867.203	462.368	2
9	31	2013-02-17	328.505	776.935	867.203	462.368	3
9	32	2013-02-18	153.219	776.935	867.203	462.368	2
9	33	2013-02-19	115.278	776.935	867.203	462.368	2
9	34	2013-02-20	203.795	776.935	867.203	462.368	2
9	35	2013-02-21	341.366	776.935	867.203	462.368	2
9	36	2013-02-22	294.744	776.935	867.203	462.368	2
9	37	2013-02-23	249.404	575.508	642.373	342.495	2
9	38	2013-02-24	391.825	575.508	642.373	342.495	2
9	39	2013-02-25	178.203	776.935	867.203	462.368	2
9	40	2013-02-26	250.478	776.935	867.203	462.368	2
9	41	2013-02-27	472.655	776.935	867.203	462.368	2
9	42	2013-02-28	353.042	776.935	867.203	462.368	4
9	43	2013-03-01	34.6514	710.727	788.865	422.097	3
9	44	2013-03-02	121.806	526.464	584.345	312.664	2
9	45	2013-03-03	131.664	526.464	584.345	312.664	2
9	46	2013-03-04	79.2467	493.56	547.823	293.123	3
9	47	2013-03-05	149.504	710.727	788.865	422.097	3
9	48	2013-03-06	240.611	710.727	788.865	422.097	3
9	49	2013-03-07	151.328	710.727	788.865	422.097	3
9	50	2013-03-08	117.967	710.727	788.865	422.097	3
9	51	2013-03-09	115.12	526.464	584.345	312.664	6
9	52	2013-03-10	38.4395	526.464	584.345	312.664	3
9	53	2013-03-11	101.81	710.727	788.865	422.097	3
9	54	2013-03-12	109.51	710.727	788.865	422.097	4
9	55	2013-03-13	112.708	710.727	788.865	422.097	3
9	56	2013-03-14	110.091	710.727	788.865	422.097	3
9	57	2013-03-15	174.239	710.727	788.865	422.097	3
9	58	2013-03-16	279.849	320.28	456.096	209.915	3
9	59	2013-03-17	248.452	320.28	456.096	209.915	3
9	60	2013-03-18	145.308	432.379	615.73	283.385	3
9	61	2013-03-19	164	432.379	615.73	283.385	4
9	62	2013-03-20	97.6985	432.379	615.73	283.385	3
9	63	2013-03-21	163.229	432.379	615.73	283.385	3
9	64	2013-03-22	140.768	432.379	615.73	283.385	3
9	65	2013-03-23	127.038	320.28	456.096	209.915	4
9	66	2013-03-24	73.2594	320.28	456.096	209.915	3
9	67	2013-03-25	133.663	432.379	615.73	283.385	3
9	68	2013-03-26	158.371	432.379	615.73	283.385	3
9	69	2013-03-27	195.629	432.379	615.73	283.385	4
9	70	2013-03-28	62.106	432.379	615.73	283.385	3
9	71	2013-03-29	97.9964	432.379	615.73	283.385	3
9	72	2013-03-30	107.111	320.28	456.096	209.915	3
9	73	2013-03-31	218.661	320.28	456.096	209.915	4
9	74	2013-04-01	112.388	446.791	636.254	292.831	4
9	75	2013-04-02	139.324	446.791	636.254	292.831	3
9	76	2013-04-03	164.324	446.791	636.254	292.831	3
9	77	2013-04-04	76.5203	310.272	441.843	203.355	3
9	78	2013-04-05	103.799	310.272	441.843	203.355	4
9	79	2013-04-06	24.6333	310.272	441.843	203.355	3
9	80	2013-04-07	107.791	446.791	636.254	292.831	3
9	81	2013-04-08	51.1325	446.791	636.254	292.831	5
9	82	2013-04-09	24.888	446.791	636.254	292.831	4
9	83	2013-04-10	23.0841	446.791	636.254	292.831	3
9	84	2013-04-11	40.4593	446.791	636.254	292.831	3
9	85	2013-04-12	84.5144	446.791	636.254	292.831	3
9	86	2013-04-13	52.5557	330.956	471.299	216.912	4
9	87	2013-04-14	51.8619	330.956	471.299	216.912	4
9	88	2013-04-15	111.296	446.791	636.254	292.831	3
9	89	2013-04-16	83.0545	446.791	636.254	292.831	3
9	90	2013-04-17	60.9384	446.791	636.254	292.831	3
9	91	2013-04-18	41.3894	446.791	636.254	292.831	4
9	92	2013-04-19	36.3075	446.791	636.254	292.831	3
9	93	2013-04-20	72.9459	330.956	471.299	216.912	3
9	94	2013-04-21	150.526	330.956	471.299	216.912	3
9	95	2013-04-22	158.689	446.791	636.254	292.831	3
9	96	2013-04-23	181.029	446.791	636.254	292.831	3
9	97	2013-04-24	144.16	446.791	636.254	292.831	4
9	98	2013-04-25	37.241	446.791	636.254	292.831	3
9	99	2013-04-26	116.722	446.791	636.254	292.831	3
9	100	2013-04-27	89.724	446.791	636.254	292.831	3
9	101	2013-04-28	133.639	446.791	636.254	292.831	4
9	102	2013-04-29	121.162	310.272	441.843	203.355	3
9	103	2013-04-30	73.4892	310.272	441.843	203.355	3
9	104	2013-05-01	79.5075	300.263	427.59	196.795	3
9	105	2013-05-02	110.937	432.379	615.73	283.385	3
9	106	2013-05-03	125.137	432.379	615.73	283.385	3
9	107	2013-05-04	111.77	320.28	456.096	209.915	3
9	108	2013-05-05	174.551	320.28	456.096	209.915	3
9	109	2013-05-06	189.989	432.379	615.73	283.385	3
9	110	2013-05-07	123.649	432.379	615.73	283.385	3
9	111	2013-05-08	104.002	432.379	615.73	283.385	3
9	112	2013-05-09	154.147	432.379	615.73	283.385	4
9	113	2013-05-10	64.731	432.379	615.73	283.385	3
9	114	2013-05-11	50.1565	320.28	456.096	209.915	3
9	115	2013-05-12	77.6632	320.28	456.096	209.915	3
9	116	2013-05-13	89.9211	432.379	615.73	283.385	3
9	117	2013-05-14	104.919	432.379	615.73	283.385	3
9	118	2013-05-15	98.2188	432.379	615.73	283.385	3
9	119	2013-05-16	62.088	432.379	615.73	283.385	3
9	120	2013-05-17	104.5	432.379	615.73	283.385	3
9	121	2013-05-18	94.9413	320.28	456.096	209.915	3
9	122	2013-05-19	88.8281	320.28	456.096	209.915	3
9	123	2013-05-20	53.2648	432.379	615.73	283.385	3
9	124	2013-05-21	122.018	432.379	615.73	283.385	3
9	125	2013-05-22	113.864	432.379	615.73	283.385	3
9	126	2013-05-23	134.525	432.379	615.73	283.385	3
9	127	2013-05-24	150.836	432.379	615.73	283.385	3
9	128	2013-05-25	76.0892	320.28	456.096	209.915	3
9	129	2013-05-26	181.684	320.28	456.096	209.915	3
9	130	2013-05-27	74.4548	432.379	615.73	283.385	3
9	131	2013-05-28	115.077	432.379	615.73	283.385	3
9	132	2013-05-29	32.7482	432.379	615.73	283.385	3
9	133	2013-05-30	64.8063	432.379	615.73	283.385	3
9	134	2013-05-31	112.225	432.379	615.73	283.385	3
9	135	2013-06-01	147.94	330.956	471.299	216.912	3
9	136	2013-06-02	147.802	330.956	471.299	216.912	3
9	137	2013-06-03	207.826	446.791	636.254	292.831	3
9	138	2013-06-04	231.766	446.791	636.254	292.831	3
9	139	2013-06-05	137.977	446.791	636.254	292.831	3
9	140	2013-06-06	229.991	446.791	636.254	292.831	3
9	141	2013-06-07	173.286	446.791	636.254	292.831	3
9	142	2013-06-08	185.615	446.791	636.254	292.831	3
9	143	2013-06-09	104.164	446.791	636.254	292.831	3
9	144	2013-06-10	33.0999	310.272	441.843	203.355	3
9	145	2013-06-11	52.1867	310.272	441.843	203.355	3
9	146	2013-06-12	79.1195	310.272	441.843	203.355	3
9	147	2013-06-13	110.6	446.791	636.254	292.831	3
9	148	2013-06-14	97.7051	446.791	636.254	292.831	4
9	149	2013-06-15	135.114	330.956	471.299	216.912	4
9	150	2013-06-16	214.148	330.956	471.299	216.912	3
9	151	2013-06-17	225.213	446.791	636.254	292.831	3
9	152	2013-06-18	110.447	446.791	636.254	292.831	3
9	153	2013-06-19	144.968	446.791	636.254	292.831	3
9	154	2013-06-20	24.5341	446.791	636.254	292.831	3
9	155	2013-06-21	51.5951	446.791	636.254	292.831	3
9	156	2013-06-22	31.1795	330.956	471.299	216.912	3
9	157	2013-06-23	38.937	330.956	471.299	216.912	3
9	158	2013-06-24	120.404	446.791	636.254	292.831	3
9	159	2013-06-25	188.941	446.791	636.254	292.831	3
9	160	2013-06-26	62.2747	446.791	636.254	292.831	3
9	161	2013-06-27	52.4203	446.791	636.254	292.831	2
9	162	2013-06-28	126.337	446.791	636.254	292.831	3
9	163	2013-06-29	64.66	330.956	471.299	216.912	3
9	164	2013-06-30	92.3225	330.956	471.299	216.912	3
10	1	2013-01-18	266.692	331.504	307.717	196.781	4
10	2	2013-01-19	107.533	245.559	227.939	145.764	3
10	3	2013-01-20	80.8609	245.559	227.939	145.764	3
10	4	2013-01-21	136.922	331.504	307.717	196.781	3
10	5	2013-01-22	72.8917	331.504	307.717	196.781	3
10	6	2013-01-23	205.025	331.504	307.717	196.781	3
10	7	2013-01-24	78.9493	331.504	307.717	196.781	3
10	8	2013-01-25	18.2712	331.504	307.717	196.781	2
10	9	2013-01-26	32.6842	245.559	227.939	145.764	2
10	10	2013-01-27	58.7583	245.559	227.939	145.764	2
10	11	2013-01-28	181.342	331.504	307.717	196.781	2
10	12	2013-01-29	186.765	331.504	307.717	196.781	2
10	13	2013-01-30	149.596	331.504	307.717	196.781	2
10	14	2013-01-31	116.113	331.504	307.717	196.781	3
10	15	2013-02-01	40.0917	367.022	340.687	217.865	4
10	16	2013-02-02	31.8	271.868	252.361	161.381	4
10	17	2013-02-03	56.7652	271.868	252.361	161.381	4
10	18	2013-02-04	40.7	367.022	340.687	217.865	4
10	19	2013-02-05	74.7167	367.022	340.687	217.865	4
10	20	2013-02-06	77.5524	367.022	340.687	217.865	3
10	21	2013-02-07	19.0261	367.022	340.687	217.865	2
10	22	2013-02-08	26.0609	367.022	340.687	217.865	4
10	23	2013-02-09	147.1	254.877	236.588	151.295	4
10	24	2013-02-10	68.6583	254.877	236.588	151.295	4
10	25	2013-02-11	50.4	254.877	236.588	151.295	2
10	26	2013-02-12	60.9833	254.877	236.588	151.295	3
10	27	2013-02-13	169.25	254.877	236.588	151.295	2
10	28	2013-02-14	78.6917	254.877	236.588	151.295	3
10	29	2013-02-15	39.7333	367.022	340.687	217.865	3
10	30	2013-02-16	82.7024	367.022	340.687	217.865	3
10	31	2013-02-17	148.625	367.022	340.687	217.865	4
10	32	2013-02-18	19.675	367.022	340.687	217.865	4
10	33	2013-02-19	23.2818	367.022	340.687	217.865	4
10	34	2013-02-20	58.8261	367.022	340.687	217.865	3
10	35	2013-02-21	88	367.022	340.687	217.865	4
10	36	2013-02-22	82.6417	367.022	340.687	217.865	2
10	37	2013-02-23	132.383	271.868	252.361	161.381	2
10	38	2013-02-24	84.0667	271.868	252.361	161.381	3
10	39	2013-02-25	50.75	367.022	340.687	217.865	4
10	40	2013-02-26	133.696	367.022	340.687	217.865	2
10	41	2013-02-27	253.783	367.022	340.687	217.865	4
10	42	2013-02-28	78.2667	367.022	340.687	217.865	6
10	43	2013-03-01	14.7083	335.746	309.911	198.89	4
10	44	2013-03-02	25.225	248.701	229.564	147.326	3
10	45	2013-03-03	110.196	248.701	229.564	147.326	2
10	46	2013-03-04	95.225	233.157	215.216	138.118	3
10	47	2013-03-05	118.901	335.746	309.911	198.89	2
10	48	2013-03-06	152.999	335.746	309.911	198.89	2
10	49	2013-03-07	197.948	335.746	309.911	198.89	3
10	50	2013-03-08	117.259	335.746	309.911	198.89	3
10	51	2013-03-09	71.8333	248.701	229.564	147.326	6
10	52	2013-03-10	20.6667	248.701	229.564	147.326	4
10	53	2013-03-11	57.0726	335.746	309.911	198.89	3
10	54	2013-03-12	63.8333	335.746	309.911	198.89	5
10	55	2013-03-13	17.8333	335.746	309.911	198.89	3
10	56	2013-03-14	62.6609	335.746	309.911	198.89	3
10	57	2013-03-15	141.433	335.746	309.911	198.89	4
10	58	2013-03-16	154.708	151.3	179.181	98.9106	2
10	59	2013-03-17	206.97	151.3	179.181	98.9106	3
10	60	2013-03-18	121.927	204.255	241.894	133.529	4
10	61	2013-03-19	20.2	204.255	241.894	133.529	4
10	62	2013-03-20	23.2947	204.255	241.894	133.529	4
10	63	2013-03-21	72.6167	204.255	241.894	133.529	5
10	64	2013-03-22	33.4857	204.255	241.894	133.529	3
10	65	2013-03-23	34.1913	151.3	179.181	98.9106	5
10	66	2013-03-24	21.1583	151.3	179.181	98.9106	4
10	67	2013-03-25	90.0021	204.255	241.894	133.529	3
10	68	2013-03-26	97.661	204.255	241.894	133.529	4
10	69	2013-03-27	86.0793	204.255	241.894	133.529	4
10	70	2013-03-28	34.419	204.255	241.894	133.529	4
10	71	2013-03-29	38.36	204.255	241.894	133.529	4
10	72	2013-03-30	40.5273	151.3	179.181	98.9106	4
10	73	2013-03-31	108.55	151.3	179.181	98.9106	3
10	74	2013-04-01	55.1632	211.063	249.957	137.98	5
10	75	2013-04-02	55.9236	211.063	249.957	137.98	4
10	76	2013-04-03	58.1667	211.063	249.957	137.98	4
10	77	2013-04-04	32.4874	146.572	173.581	95.8197	4
10	78	2013-04-05	33.1971	146.572	173.581	95.8197	4
10	79	2013-04-06	12.7104	146.572	173.581	95.8197	4
10	80	2013-04-07	28.8537	211.063	249.957	137.98	4
10	81	2013-04-08	37.515	211.063	249.957	137.98	5
10	82	2013-04-09	25.2833	211.063	249.957	137.98	4
10	83	2013-04-10	43.7712	211.063	249.957	137.98	4
10	84	2013-04-11	21.0268	211.063	249.957	137.98	3
10	85	2013-04-12	71.42	211.063	249.957	137.98	4
10	86	2013-04-13	66.2267	156.343	185.153	102.208	5
10	87	2013-04-14	22.1842	156.343	185.153	102.208	4
10	88	2013-04-15	49.8767	211.063	249.957	137.98	4
10	89	2013-04-16	32.4417	211.063	249.957	137.98	4
10	90	2013-04-17	31.7478	211.063	249.957	137.98	4
10	91	2013-04-18	20.1583	211.063	249.957	137.98	4
10	92	2013-04-19	21.3167	211.063	249.957	137.98	3
10	93	2013-04-20	58.3667	156.343	185.153	102.208	3
10	94	2013-04-21	93.2353	156.343	185.153	102.208	4
10	95	2013-04-22	135.686	211.063	249.957	137.98	4
10	96	2013-04-23	96.9583	211.063	249.957	137.98	4
10	97	2013-04-24	80.8388	211.063	249.957	137.98	4
10	98	2013-04-25	40.1389	211.063	249.957	137.98	4
10	99	2013-04-26	43.0217	211.063	249.957	137.98	3
10	100	2013-04-27	31.3192	211.063	249.957	137.98	3
10	101	2013-04-28	37.525	211.063	249.957	137.98	4
10	102	2013-04-29	25.5765	146.572	173.581	95.8197	4
10	103	2013-04-30	16.3417	146.572	173.581	95.8197	4
10	104	2013-05-01	24.8917	141.844	167.982	92.7287	2
10	105	2013-05-02	41.9	204.255	241.894	133.529	3
10	106	2013-05-03	47.75	204.255	241.894	133.529	4
10	107	2013-05-04	81.7833	151.3	179.181	98.9106	4
10	108	2013-05-05	120.883	151.3	179.181	98.9106	4
10	109	2013-05-06	141.597	204.255	241.894	133.529	4
10	110	2013-05-07	145.658	204.255	241.894	133.529	3
10	111	2013-05-08	70.5889	204.255	241.894	133.529	3
10	112	2013-05-09	34.683	204.255	241.894	133.529	3
10	113	2013-05-10	52.8095	204.255	241.894	133.529	4
10	114	2013-05-11	46.8583	151.3	179.181	98.9106	4
10	115	2013-05-12	43.575	151.3	179.181	98.9106	4
10	116	2013-05-13	57.6	204.255	241.894	133.529	3
10	117	2013-05-14	82.4143	204.255	241.894	133.529	4
10	118	2013-05-15	29.2087	204.255	241.894	133.529	2
10	119	2013-05-16	42.1083	204.255	241.894	133.529	3
10	120	2013-05-17	58.6783	204.255	241.894	133.529	4
10	121	2013-05-18	48.0083	151.3	179.181	98.9106	3
10	122	2013-05-19	42.9478	151.3	179.181	98.9106	4
10	123	2013-05-20	26.5417	204.255	241.894	133.529	4
10	124	2013-05-21	43.1529	204.255	241.894	133.529	4
10	125	2013-05-22	42.7357	204.255	241.894	133.529	3
10	126	2013-05-23	57.7689	204.255	241.894	133.529	4
10	127	2013-05-24	49.4607	204.255	241.894	133.529	3
10	128	2013-05-25	32.176	151.3	179.181	98.9106	4
10	129	2013-05-26	72.5583	151.3	179.181	98.9106	4
10	130	2013-05-27	31.6333	204.255	241.894	133.529	4
10	131	2013-05-28	52.4	204.255	241.894	133.529	4
10	132	2013-05-29	25.8833	204.255	241.894	133.529	2
10	133	2013-05-30	52.8167	204.255	241.894	133.529	4
10	134	2013-05-31	71.7917	204.255	241.894	133.529	4
10	135	2013-06-01	69.8083	156.343	185.153	102.208	4
10	136	2013-06-02	67.925	156.343	185.153	102.208	4
10	137	2013-06-03	100.094	211.063	249.957	137.98	2
10	138	2013-06-04	49.3631	211.063	249.957	137.98	3
10	139	2013-06-05	33.075	211.063	249.957	137.98	4
10	140	2013-06-06	31.4917	211.063	249.957	137.98	3
10	141	2013-06-07	38.3845	211.063	249.957	137.98	4
10	142	2013-06-08	43.3536	211.063	249.957	137.98	4
10	143	2013-06-09	45.575	211.063	249.957	137.98	4
10	144	2013-06-10	15.1667	146.572	173.581	95.8197	4
10	145	2013-06-11	12.0667	146.572	173.581	95.8197	3
10	146	2013-06-12	26.7739	146.572	173.581	95.8197	3
10	147	2013-06-13	65.2045	211.063	249.957	137.98	4
10	148	2013-06-14	65.12	211.063	249.957	137.98	4
10	149	2013-06-15	56.0811	156.343	185.153	102.208	3
10	150	2013-06-16	53.4667	156.343	185.153	102.208	4
10	151	2013-06-17	34.325	211.063	249.957	137.98	4
10	152	2013-06-18	63.7567	211.063	249.957	137.98	2
10	153	2013-06-19	23.8162	211.063	249.957	137.98	3
10	154	2013-06-20	38.55	211.063	249.957	137.98	2
10	155	2013-06-21	54.6167	211.063	249.957	137.98	2
10	156	2013-06-22	59.0167	156.343	185.153	102.208	3
10	157	2013-06-23	58.2333	156.343	185.153	102.208	2
10	158	2013-06-24	90.9667	211.063	249.957	137.98	3
10	159	2013-06-25	46.0833	211.063	249.957	137.98	4
10	160	2013-06-26	60.4487	211.063	249.957	137.98	3
10	161	2013-06-27	107.717	211.063	249.957	137.98	4
10	162	2013-06-28	49.875	211.063	249.957	137.98	3
10	163	2013-06-29	44.4399	156.343	185.153	102.208	4
10	164	2013-06-30	36.6957	156.343	185.153	102.208	4
11	1	2013-01-18	0	300.749	335.691	273.996	4
11	2	2013-01-19	0	222.777	248.66	202.96	2
11	3	2013-01-20	0	222.777	248.66	202.96	3
11	4	2013-01-21	0	300.749	335.691	273.996	4
11	5	2013-01-22	0	300.749	335.691	273.996	3
11	6	2013-01-23	0	300.749	335.691	273.996	3
11	7	2013-01-24	0	300.749	335.691	273.996	3
11	8	2013-01-25	0	300.749	335.691	273.996	3
11	9	2013-01-26	0	222.777	248.66	202.96	3
11	10	2013-01-27	0	222.777	248.66	202.96	3
11	11	2013-01-28	0	300.749	335.691	273.996	2
11	12	2013-01-29	106.333	300.749	335.691	273.996	2
11	13	2013-01-30	163.554	300.749	335.691	273.996	2
11	14	2013-01-31	131.275	300.749	335.691	273.996	2
11	15	2013-02-01	69.1528	332.972	371.658	303.353	4
11	16	2013-02-02	81.7222	246.646	275.303	224.706	2
11	17	2013-02-03	76.3043	246.646	275.303	224.706	3
11	18	2013-02-04	65.0417	332.972	371.658	303.353	2
11	19	2013-02-05	52.8472	332.972	371.658	303.353	2
11	20	2013-02-06	138.556	332.972	371.658	303.353	5
11	21	2013-02-07	34.6087	332.972	371.658	303.353	5
11	22	2013-02-08	91.9275	332.972	371.658	303.353	3
11	23	2013-02-09	150.431	231.231	258.096	210.662	3
11	24	2013-02-10	229.5	231.231	258.096	210.662	4
11	25	2013-02-11	67.3333	231.231	258.096	210.662	3
11	26	2013-02-12	156.486	231.231	258.096	210.662	4
11	27	2013-02-13	189.972	231.231	258.096	210.662	3
11	28	2013-02-14	183.306	231.231	258.096	210.662	4
11	29	2013-02-15	64.1319	332.972	371.658	303.353	3
11	30	2013-02-16	187.23	332.972	371.658	303.353	3
11	31	2013-02-17	203.431	332.972	371.658	303.353	5
11	32	2013-02-18	43.4325	332.972	371.658	303.353	4
11	33	2013-02-19	46.1818	332.972	371.658	303.353	4
11	34	2013-02-20	144.765	332.972	371.658	303.353	3
11	35	2013-02-21	243.236	332.972	371.658	303.353	4
11	36	2013-02-22	187.139	332.972	371.658	303.353	3
11	37	2013-02-23	165.478	246.646	275.303	224.706	3
11	38	2013-02-24	264.403	246.646	275.303	224.706	2
11	39	2013-02-25	88.6111	332.972	371.658	303.353	2
11	40	2013-02-26	155.638	332.972	371.658	303.353	3
11	41	2013-02-27	308.625	332.972	371.658	303.353	2
11	42	2013-02-28	218.333	332.972	371.658	303.353	6
11	43	2013-03-01	32.3333	304.597	338.085	276.932	4
11	44	2013-03-02	70.5139	225.628	250.433	205.135	4
11	45	2013-03-03	104.551	225.628	250.433	205.135	3
11	46	2013-03-04	54.0694	211.526	234.781	192.314	4
11	47	2013-03-05	109.986	304.597	338.085	276.932	4
11	48	2013-03-06	204.444	304.597	338.085	276.932	4
11	49	2013-03-07	252.833	304.597	338.085	276.932	3
11	50	2013-03-08	127.722	304.597	338.085	276.932	4
11	51	2013-03-09	96.2917	225.628	250.433	205.135	5
11	52	2013-03-10	35.0556	225.628	250.433	205.135	4
11	53	2013-03-11	68.6143	304.597	338.085	276.932	3
11	54	2013-03-12	94.4118	304.597	338.085	276.932	4
11	55	2013-03-13	63.3889	304.597	338.085	276.932	4
11	56	2013-03-14	63.5072	304.597	338.085	276.932	4
11	57	2013-03-15	110.264	304.597	338.085	276.932	4
11	58	2013-03-16	158.903	137.263	195.47	137.722	4
11	59	2013-03-17	200.333	137.263	195.47	137.722	5
11	60	2013-03-18	194.939	185.305	263.884	185.925	5
11	61	2013-03-19	42.6667	185.305	263.884	185.925	5
11	62	2013-03-20	31.2281	185.305	263.884	185.925	4
11	63	2013-03-21	69.2778	185.305	263.884	185.925	4
11	64	2013-03-22	64.6389	185.305	263.884	185.925	4
11	65	2013-03-23	91.6389	137.263	195.47	137.722	5
11	66	2013-03-24	49.8532	137.263	195.47	137.722	4
11	67	2013-03-25	69.2143	185.305	263.884	185.925	4
11	68	2013-03-26	76.5526	185.305	263.884	185.925	4
11	69	2013-03-27	86.4091	185.305	263.884	185.925	5
11	70	2013-03-28	34.5317	185.305	263.884	185.925	5
11	71	2013-03-29	64.6875	185.305	263.884	185.925	4
11	72	2013-03-30	73.3523	137.263	195.47	137.722	4
11	73	2013-03-31	117.604	137.263	195.47	137.722	4
11	74	2013-04-01	97.4466	191.482	272.68	192.122	4
11	75	2013-04-02	60.803	191.482	272.68	192.122	4
11	76	2013-04-03	89.2381	191.482	272.68	192.122	4
11	77	2013-04-04	92.8644	132.974	189.361	133.418	4
11	78	2013-04-05	103.609	132.974	189.361	133.418	5
11	79	2013-04-06	35.8056	132.974	189.361	133.418	4
11	80	2013-04-07	57.4737	191.482	272.68	192.122	4
11	81	2013-04-08	45.9	191.482	272.68	192.122	5
11	82	2013-04-09	22.2778	191.482	272.68	192.122	5
11	83	2013-04-10	34.0909	191.482	272.68	192.122	4
11	84	2013-04-11	43.873	191.482	272.68	192.122	4
11	85	2013-04-12	59.0667	191.482	272.68	192.122	4
11	86	2013-04-13	77.9206	141.838	201.985	142.313	5
11	87	2013-04-14	34.6316	141.838	201.985	142.313	4
11	88	2013-04-15	67.3667	191.482	272.68	192.122	5
11	89	2013-04-16	45.5556	191.482	272.68	192.122	4
11	90	2013-04-17	49.3768	191.482	272.68	192.122	5
11	91	2013-04-18	41.6806	191.482	272.68	192.122	5
11	92	2013-04-19	45.3056	191.482	272.68	192.122	4
11	93	2013-04-20	52.6944	141.838	201.985	142.313	4
11	94	2013-04-21	90.029	141.838	201.985	142.313	4
11	95	2013-04-22	121.46	191.482	272.68	192.122	4
11	96	2013-04-23	114.236	191.482	272.68	192.122	4
11	97	2013-04-24	145.71	191.482	272.68	192.122	5
11	98	2013-04-25	23.9722	191.482	272.68	192.122	4
11	99	2013-04-26	52.1884	191.482	272.68	192.122	4
11	100	2013-04-27	80.125	191.482	272.68	192.122	4
11	101	2013-04-28	80.6389	191.482	272.68	192.122	4
11	102	2013-04-29	52.9804	132.974	189.361	133.418	4
11	103	2013-04-30	30.7415	132.974	189.361	133.418	4
11	104	2013-05-01	31.1389	128.684	183.253	129.114	4
11	105	2013-05-02	64.3194	185.305	263.884	185.925	4
11	106	2013-05-03	64.1667	185.305	263.884	185.925	4
11	107	2013-05-04	86.0556	137.263	195.47	137.722	4
11	108	2013-05-05	136.083	137.263	195.47	137.722	4
11	109	2013-05-06	128.29	185.305	263.884	185.925	4
11	110	2013-05-07	147.611	185.305	263.884	185.925	4
11	111	2013-05-08	66.193	185.305	263.884	185.925	4
11	112	2013-05-09	51.4394	185.305	263.884	185.925	4
11	113	2013-05-10	58.9148	185.305	263.884	185.925	4
11	114	2013-05-11	53.5833	137.263	195.47	137.722	4
11	115	2013-05-12	79.1639	137.263	195.47	137.722	4
11	116	2013-05-13	129.333	185.305	263.884	185.925	4
11	117	2013-05-14	84.5357	185.305	263.884	185.925	4
11	118	2013-05-15	49.0652	185.305	263.884	185.925	4
11	119	2013-05-16	34.0833	185.305	263.884	185.925	4
11	120	2013-05-17	79.029	185.305	263.884	185.925	4
11	121	2013-05-18	77.1449	137.263	195.47	137.722	4
11	122	2013-05-19	70.942	137.263	195.47	137.722	4
11	123	2013-05-20	40.1806	185.305	263.884	185.925	4
11	124	2013-05-21	102.333	185.305	263.884	185.925	4
11	125	2013-05-22	70.1429	185.305	263.884	185.925	4
11	126	2013-05-23	113.069	185.305	263.884	185.925	4
11	127	2013-05-24	188.167	185.305	263.884	185.925	4
11	128	2013-05-25	76.9028	137.263	195.47	137.722	4
11	129	2013-05-26	122.889	137.263	195.47	137.722	4
11	130	2013-05-27	49.375	185.305	263.884	185.925	5
11	131	2013-05-28	97.9861	185.305	263.884	185.925	4
11	132	2013-05-29	62.6376	185.305	263.884	185.925	4
11	133	2013-05-30	45.3194	185.305	263.884	185.925	4
11	134	2013-05-31	60.5972	185.305	263.884	185.925	4
11	135	2013-06-01	134.434	141.838	201.985	142.313	4
11	136	2013-06-02	186.986	141.838	201.985	142.313	4
11	137	2013-06-03	98.1449	191.482	272.68	192.122	4
11	138	2013-06-04	164.417	191.482	272.68	192.122	4
11	139	2013-06-05	122.389	191.482	272.68	192.122	4
11	140	2013-06-06	121.389	191.482	272.68	192.122	4
11	141	2013-06-07	80.09	191.482	272.68	192.122	4
11	142	2013-06-08	120.417	191.482	272.68	192.122	4
11	143	2013-06-09	85.0278	191.482	272.68	192.122	4
11	144	2013-06-10	39.5556	132.974	189.361	133.418	4
11	145	2013-06-11	47.1458	132.974	189.361	133.418	4
11	146	2013-06-12	61.5435	132.974	189.361	133.418	4
11	147	2013-06-13	87.6825	191.482	272.68	192.122	4
11	148	2013-06-14	91.1528	191.482	272.68	192.122	4
11	149	2013-06-15	115.264	141.838	201.985	142.313	4
11	150	2013-06-16	180.134	141.838	201.985	142.313	4
11	151	2013-06-17	115.081	191.482	272.68	192.122	4
11	152	2013-06-18	132.286	191.482	272.68	192.122	4
11	153	2013-06-19	83.5321	191.482	272.68	192.122	3
11	154	2013-06-20	121.097	191.482	272.68	192.122	3
11	155	2013-06-21	83.1389	191.482	272.68	192.122	4
11	156	2013-06-22	92.5139	141.838	201.985	142.313	4
11	157	2013-06-23	114.875	141.838	201.985	142.313	3
11	158	2013-06-24	142.542	191.482	272.68	192.122	4
11	159	2013-06-25	164.431	191.482	272.68	192.122	4
11	160	2013-06-26	36.6891	191.482	272.68	192.122	4
11	161	2013-06-27	41.623	191.482	272.68	192.122	4
11	162	2013-06-28	110.064	191.482	272.68	192.122	4
11	163	2013-06-29	42.0064	141.838	201.985	142.313	4
11	164	2013-06-30	58.6812	141.838	201.985	142.313	4
12	1	2013-01-18	0	231.254	251.769	279.398	2
12	2	2013-01-19	0	171.3	186.495	206.961	2
12	3	2013-01-20	0	171.3	186.495	206.961	2
12	4	2013-01-21	0	231.254	251.769	279.398	2
12	5	2013-01-22	0	231.254	251.769	279.398	2
12	6	2013-01-23	0	231.254	251.769	279.398	3
12	7	2013-01-24	0	231.254	251.769	279.398	3
12	8	2013-01-25	0	231.254	251.769	279.398	2
12	9	2013-01-26	0	171.3	186.495	206.961	2
12	10	2013-01-27	288	171.3	186.495	206.961	2
12	11	2013-01-28	277.812	231.254	251.769	279.398	2
12	12	2013-01-29	197.417	231.254	251.769	279.398	2
12	13	2013-01-30	161.795	231.254	251.769	279.398	2
12	14	2013-01-31	154.37	231.254	251.769	279.398	2
12	15	2013-02-01	111.021	256.032	278.744	309.333	3
12	16	2013-02-02	92.3542	189.653	206.477	229.136	2
12	17	2013-02-03	58.6553	189.653	206.477	229.136	2
12	18	2013-02-04	85.6667	256.032	278.744	309.333	2
12	19	2013-02-05	98.9167	256.032	278.744	309.333	2
12	20	2013-02-06	225.167	256.032	278.744	309.333	4
12	21	2013-02-07	38.3043	256.032	278.744	309.333	3
12	22	2013-02-08	76.2826	256.032	278.744	309.333	2
12	23	2013-02-09	185.167	177.8	193.572	214.815	2
12	24	2013-02-10	270.354	177.8	193.572	214.815	3
12	25	2013-02-11	82.4375	177.8	193.572	214.815	2
12	26	2013-02-12	156.856	177.8	193.572	214.815	2
12	27	2013-02-13	151.417	177.8	193.572	214.815	2
12	28	2013-02-14	217.396	177.8	193.572	214.815	2
12	29	2013-02-15	78.125	256.032	278.744	309.333	2
12	30	2013-02-16	241.333	256.032	278.744	309.333	2
12	31	2013-02-17	212.667	256.032	278.744	309.333	4
12	32	2013-02-18	84.7708	256.032	278.744	309.333	2
12	33	2013-02-19	79.3409	256.032	278.744	309.333	2
12	34	2013-02-20	182.5	256.032	278.744	309.333	2
12	35	2013-02-21	271.854	256.032	278.744	309.333	2
12	36	2013-02-22	234.771	256.032	278.744	309.333	2
12	37	2013-02-23	174.63	189.653	206.477	229.136	2
12	38	2013-02-24	329.062	189.653	206.477	229.136	2
12	39	2013-02-25	137.021	256.032	278.744	309.333	2
12	40	2013-02-26	151.947	256.032	278.744	309.333	2
12	41	2013-02-27	351.125	256.032	278.744	309.333	2
12	42	2013-02-28	264.25	256.032	278.744	309.333	5
12	43	2013-03-01	37.375	234.213	253.564	282.391	3
12	44	2013-03-02	70.6667	173.491	187.825	209.179	2
12	45	2013-03-03	83.5217	173.491	187.825	209.179	2
12	46	2013-03-04	69	162.648	176.086	196.105	2
12	47	2013-03-05	107.438	234.213	253.564	282.391	2
12	48	2013-03-06	242.354	234.213	253.564	282.391	2
12	49	2013-03-07	227.146	234.213	253.564	282.391	2
12	50	2013-03-08	94.3125	234.213	253.564	282.391	4
12	51	2013-03-09	107.875	173.491	187.825	209.179	5
12	52	2013-03-10	38.625	173.491	187.825	209.179	3
12	53	2013-03-11	63.6875	234.213	253.564	282.391	2
12	54	2013-03-12	84.6042	234.213	253.564	282.391	5
12	55	2013-03-13	77.5208	234.213	253.564	282.391	3
12	56	2013-03-14	73.2391	234.213	253.564	282.391	2
12	57	2013-03-15	97.7292	234.213	253.564	282.391	3
12	58	2013-03-16	177.125	105.545	146.602	140.437	2
12	59	2013-03-17	218.025	105.545	146.602	140.437	3
12	60	2013-03-18	177.182	142.486	197.913	189.59	3
12	61	2013-03-19	85	142.486	197.913	189.59	5
12	62	2013-03-20	70.8947	142.486	197.913	189.59	4
12	63	2013-03-21	82.3958	142.486	197.913	189.59	4
12	64	2013-03-22	95.9167	142.486	197.913	189.59	3
12	65	2013-03-23	124.417	105.545	146.602	140.437	4
12	66	2013-03-24	63.9107	105.545	146.602	140.437	3
12	67	2013-03-25	92.6191	142.486	197.913	189.59	3
12	68	2013-03-26	72	142.486	197.913	189.59	4
12	69	2013-03-27	101.679	142.486	197.913	189.59	4
12	70	2013-03-28	36.3048	142.486	197.913	189.59	3
12	71	2013-03-29	77.5417	142.486	197.913	189.59	3
12	72	2013-03-30	94.3167	105.545	146.602	140.437	2
12	73	2013-03-31	116.75	105.545	146.602	140.437	3
12	74	2013-04-01	123.193	147.236	204.51	195.91	4
12	75	2013-04-02	74.3182	147.236	204.51	195.91	3
12	76	2013-04-03	82.6984	147.236	204.51	195.91	2
12	77	2013-04-04	115.458	102.247	142.021	136.048	3
12	78	2013-04-05	117.072	102.247	142.021	136.048	4
12	79	2013-04-06	36.6028	102.247	142.021	136.048	2
12	80	2013-04-07	54.2749	147.236	204.51	195.91	5
12	81	2013-04-08	49.9667	147.236	204.51	195.91	5
12	82	2013-04-09	36.2083	147.236	204.51	195.91	4
12	83	2013-04-10	24.3939	147.236	204.51	195.91	3
12	84	2013-04-11	42.127	147.236	204.51	195.91	2
12	85	2013-04-12	59.9667	147.236	204.51	195.91	2
12	86	2013-04-13	79	109.064	151.489	145.118	5
12	87	2013-04-14	40.5965	109.064	151.489	145.118	3
12	88	2013-04-15	105.967	147.236	204.51	195.91	3
12	89	2013-04-16	57.4722	147.236	204.51	195.91	4
12	90	2013-04-17	72.1739	147.236	204.51	195.91	4
12	91	2013-04-18	39.1806	147.236	204.51	195.91	4
12	92	2013-04-19	20.7917	147.236	204.51	195.91	2
12	93	2013-04-20	56.9167	109.064	151.489	145.118	2
12	94	2013-04-21	40.3979	109.064	151.489	145.118	4
12	95	2013-04-22	99.3175	147.236	204.51	195.91	3
12	96	2013-04-23	91.3274	147.236	204.51	195.91	2
12	97	2013-04-24	117.46	147.236	204.51	195.91	2
12	98	2013-04-25	24.1162	147.236	204.51	195.91	3
12	99	2013-04-26	61.1874	147.236	204.51	195.91	4
12	100	2013-04-27	104.107	147.236	204.51	195.91	2
12	101	2013-04-28	131.181	147.236	204.51	195.91	2
12	102	2013-04-29	80.3529	102.247	142.021	136.048	2
12	103	2013-04-30	51.1389	102.247	142.021	136.048	3
12	104	2013-05-01	42.2222	98.9488	137.44	131.66	2
12	105	2013-05-02	74.8611	142.486	197.913	189.59	2
12	106	2013-05-03	80.6944	142.486	197.913	189.59	2
12	107	2013-05-04	101.125	105.545	146.602	140.437	2
12	108	2013-05-05	125.639	105.545	146.602	140.437	2
12	109	2013-05-06	97.3623	142.486	197.913	189.59	2
12	110	2013-05-07	112.764	142.486	197.913	189.59	2
12	111	2013-05-08	68.6667	142.486	197.913	189.59	2
12	112	2013-05-09	90.8788	142.486	197.913	189.59	2
12	113	2013-05-10	77.8571	142.486	197.913	189.59	2
12	114	2013-05-11	39.1806	105.545	146.602	140.437	4
12	115	2013-05-12	85.3056	105.545	146.602	140.437	2
12	116	2013-05-13	127.032	142.486	197.913	189.59	2
12	117	2013-05-14	92.9432	142.486	197.913	189.59	2
12	118	2013-05-15	54.7333	142.486	197.913	189.59	3
12	119	2013-05-16	46.0833	142.486	197.913	189.59	2
12	120	2013-05-17	84.6957	142.486	197.913	189.59	2
12	121	2013-05-18	67.3188	105.545	146.602	140.437	2
12	122	2013-05-19	65.393	105.545	146.602	140.437	2
12	123	2013-05-20	42.2083	142.486	197.913	189.59	4
12	124	2013-05-21	75.6852	142.486	197.913	189.59	4
12	125	2013-05-22	103.881	142.486	197.913	189.59	3
12	126	2013-05-23	82.0556	142.486	197.913	189.59	2
12	127	2013-05-24	126.816	142.486	197.913	189.59	2
12	128	2013-05-25	82.5694	105.545	146.602	140.437	2
12	129	2013-05-26	113.245	105.545	146.602	140.437	2
12	130	2013-05-27	49.75	142.486	197.913	189.59	3
12	131	2013-05-28	82.0694	142.486	197.913	189.59	3
12	132	2013-05-29	45.5278	142.486	197.913	189.59	2
12	133	2013-05-30	50.8889	142.486	197.913	189.59	3
12	134	2013-05-31	64.8889	142.486	197.913	189.59	2
12	135	2013-06-01	120.403	109.064	151.489	145.118	2
12	136	2013-06-02	135.472	109.064	151.489	145.118	2
12	137	2013-06-03	90.7081	147.236	204.51	195.91	2
12	138	2013-06-04	130.214	147.236	204.51	195.91	3
12	139	2013-06-05	130.472	147.236	204.51	195.91	3
12	140	2013-06-06	154.495	147.236	204.51	195.91	2
12	141	2013-06-07	145.264	147.236	204.51	195.91	2
12	142	2013-06-08	171.403	147.236	204.51	195.91	2
12	143	2013-06-09	137.236	147.236	204.51	195.91	2
12	144	2013-06-10	36.0139	102.247	142.021	136.048	2
12	145	2013-06-11	36.2778	102.247	142.021	136.048	2
12	146	2013-06-12	66.0725	102.247	142.021	136.048	3
12	147	2013-06-13	77.1389	147.236	204.51	195.91	3
12	148	2013-06-14	112.694	147.236	204.51	195.91	2
12	149	2013-06-15	178.403	109.064	151.489	145.118	2
12	150	2013-06-16	204.556	109.064	151.489	145.118	3
12	151	2013-06-17	241.694	147.236	204.51	195.91	3
12	152	2013-06-18	154.698	147.236	204.51	195.91	2
12	153	2013-06-19	155.014	147.236	204.51	195.91	2
12	154	2013-06-20	82.8056	147.236	204.51	195.91	2
12	155	2013-06-21	84.5972	147.236	204.51	195.91	2
12	156	2013-06-22	121.75	109.064	151.489	145.118	2
12	157	2013-06-23	67.3472	109.064	151.489	145.118	2
12	158	2013-06-24	175	147.236	204.51	195.91	2
12	159	2013-06-25	144.028	147.236	204.51	195.91	2
12	160	2013-06-26	43.6806	147.236	204.51	195.91	4
12	161	2013-06-27	57.9583	147.236	204.51	195.91	2
12	162	2013-06-28	69.3194	147.236	204.51	195.91	3
12	163	2013-06-29	60.6389	109.064	151.489	145.118	2
12	164	2013-06-30	76.7536	109.064	151.489	145.118	2
13	1	2013-01-18	0	349.791	346.881	357.03	2
13	2	2013-01-19	0	259.104	256.949	264.466	2
13	3	2013-01-20	0	259.104	256.949	264.466	2
13	4	2013-01-21	0	349.791	346.881	357.03	2
13	5	2013-01-22	0	349.791	346.881	357.03	2
13	6	2013-01-23	0	349.791	346.881	357.03	4
13	7	2013-01-24	0	349.791	346.881	357.03	2
13	8	2013-01-25	0	349.791	346.881	357.03	2
13	9	2013-01-26	0	259.104	256.949	264.466	2
13	10	2013-01-27	0	259.104	256.949	264.466	2
13	11	2013-01-28	0	349.791	346.881	357.03	2
13	12	2013-01-29	0	349.791	346.881	357.03	2
13	13	2013-01-30	0	349.791	346.881	357.03	2
13	14	2013-01-31	0	349.791	346.881	357.03	2
13	15	2013-02-01	0	387.268	384.047	395.283	3
13	16	2013-02-02	0	286.865	284.479	292.802	3
13	17	2013-02-03	0	286.865	284.479	292.802	2
13	18	2013-02-04	0	387.268	384.047	395.283	2
13	19	2013-02-05	0	387.268	384.047	395.283	2
13	20	2013-02-06	0	387.268	384.047	395.283	4
13	21	2013-02-07	0	387.268	384.047	395.283	3
13	22	2013-02-08	0	387.268	384.047	395.283	2
13	23	2013-02-09	0	268.936	266.699	274.502	2
13	24	2013-02-10	0	268.936	266.699	274.502	2
13	25	2013-02-11	0	268.936	266.699	274.502	2
13	26	2013-02-12	0	268.936	266.699	274.502	2
13	27	2013-02-13	0	268.936	266.699	274.502	2
13	28	2013-02-14	0	268.936	266.699	274.502	3
13	29	2013-02-15	0	387.268	384.047	395.283	3
[truncated: 299 more rows]
